# Supplementary material for: Constitutive gene expression profile segregates toxicity in locally advanced breast cancer patients treated with high-dose hyperfractionated radical radiotherapy
Source: Radiat Oncol. 2009 Jun 4;4:17. doi: 10.1186/1748-717X-4-17 (PMC2698866; doi:10.1186/1748-717X-4-17)
Supplement: Additional file 3 — Pathways significantly regulated by radiotherapy in human lymphocytes. Fifty pathways regulated by radiation. The table contains rank, database name, pathway name, impact factor, genes in pathway, input genes in pathway, pathway genes on chip and p value. [file 1748-717X-4-17-S3.xls]

## Sheet: pe_result_summary
Pathways significantly regulated by radiotherapy in human lymphocytes.
Rank	Database Name	Pathway Name	Impact Factor	#Genes in Pathway	#Input Genes in Pathway	#Pathway Genes on Chip	p-value
1	KEGG	Antigen processing and presentation	33.739	88	4	66	0.00012658
2	KEGG	Cell cycle	11.891	112	5	102	4.77605e-05
3	KEGG	p53 signaling pathway	10.605	68	4	62	9.91185e-05
4	KEGG	T cell receptor signaling pathway	7.897	93	3	80	0.00376709
5	KEGG	Prostate cancer	7.799	89	3	81	0.00390122
6	KEGG	Bladder cancer	7.527	42	2	38	0.00965602
7	KEGG	Hematopoietic cell lineage	7.142	88	3	68	0.00237514
8	KEGG	Nucleotide excision repair	6.903	43	2	37	0.00917067
9	KEGG	Adherens junction	6.357	75	1	66	0.228372
10	KEGG	Regulation of actin cytoskeleton	6.007	211	2	183	0.160482
11	KEGG	Glioma	5.815	64	2	57	0.0209091
12	KEGG	Melanoma	5.658	71	2	62	0.0244685
13	KEGG	Chronic myeloid leukemia	5.381	76	2	72	0.0322645
14	KEGG	Maturity onset diabetes of the young	5.095	25	1	19	0.0718041
15	KEGG	Mismatch repair	5.012	22	1	21	0.0790611
16	KEGG	DNA replication	4.672	35	1	30	0.111034
17	KEGG	Base excision repair	4.641	33	1	31	0.114518
18	KEGG	PPAR signaling pathway	4.373	69	2	64	0.0259569
19	KEGG	Cytokine-cytokine receptor interaction	4.245	259	3	205	0.0461276
20	KEGG	MAPK signaling pathway	4.228	265	3	231	0.0616348
21	KEGG	Small cell lung cancer	4.181	87	2	77	0.0364816
22	KEGG	Cell adhesion molecules (CAMs)	4.058	133	2	108	0.0667563
23	KEGG	Tight junction	3.875	135	1	114	0.361442
24	KEGG	Primary immunodeficiency	3.479	35	1	26	0.0969605
25	KEGG	Focal adhesion	3.412	199	2	171	0.144156
26	KEGG	ErbB signaling pathway	3.305	87	1	82	0.275504
27	KEGG	VEGF signaling pathway	3.249	71	1	62	0.216126
28	KEGG	Colorectal cancer	3.153	84	1	79	0.266888
29	KEGG	Asthma	3.15	30	1	25	0.0934082
30	KEGG	Toll-like receptor signaling pathway	3.022	102	1	92	0.303513
31	KEGG	Thyroid cancer	3.019	29	1	28	0.104024
32	KEGG	Graft-versus-host disease	2.977	42	1	30	0.111034
33	KEGG	Allograft rejection	2.977	38	1	30	0.111034
34	KEGG	Axon guidance	2.949	128	1	108	0.34613
35	KEGG	Ubiquitin mediated proteolysis	2.947	130	1	107	0.343544
36	KEGG	Type I diabetes mellitus	2.887	44	1	33	0.121447
37	KEGG	Renal cell carcinoma	2.877	69	1	64	0.222272
38	KEGG	Autoimmune thyroid disease	2.756	53	1	38	0.138536
39	KEGG	GnRH signaling pathway	2.653	97	1	83	0.278354
40	KEGG	Notch signaling pathway	2.594	46	1	39	0.141915
41	KEGG	$hsa05131$	2.528	51	1	44	0.158613
42	KEGG	Pathogenic Escherichia coli infection	2.528	51	1	44	0.158613
43	KEGG	Non-small cell lung cancer	2.48	54	1	50	0.17823
44	KEGG	B cell receptor signaling pathway	2.462	64	1	61	0.213034
45	KEGG	Epithelial cell signaling in Helicobacter pylori infection	2.278	69	1	58	0.203689
46	KEGG	Adipocytokine signaling pathway	2.26	72	1	64	0.222272
47	KEGG	Pancreatic cancer	2.125	73	1	69	0.237433
48	KEGG	Leukocyte transendothelial migration	1.811	116	1	100	0.325152
49	KEGG	Jak-STAT signaling pathway	1.591	153	1	128	0.395813
50	KEGG	Wnt signaling pathway	1.573	148	1	131	0.402938
