# Supplementary material for: Constitutive gene expression profile segregates toxicity in locally advanced breast cancer patients treated with high-dose hyperfractionated radical radiotherapy
Source: Radiat Oncol. 2009 Jun 4;4:17. doi: 10.1186/1748-717X-4-17 (PMC2698866; doi:10.1186/1748-717X-4-17)
Supplement: Additional file 4 — Functional Classification. Genes modulated by radiotherapy. The table contains the functional classification in relation to biological process of 81 genes modulated by radiotherapy. [file 1748-717X-4-17-S4.xls]

## Sheet: bioprocess
Functional Classification (Biological Process). Genes modulated by radiotherapy (n=81).
GO ID	Function Name	Total Input IDs (collapse)	Total Input Genes (collapse)	Total Input IDs (expand)	Total Input Genes (expand)	Reference Input IDs (collapse)	Reference Input Genes (collapse)	Reference Input IDs (expand)	Reference Input Genes (expand)	P-Value (collapse)
GO:0019725	cellular homeostasis	2	2	0	0	263	241	6	6	0.218547
	Accession	Gene	Expression value
GO:0030035	microspike biogenesis	1	1	0	0	14	12	1	1	0.0428055
	Accession	Gene	Expression value
GO:0008202	steroid metabolic process	2	2	1	1	171	150	52	50	0.103378
	Accession	Gene	Expression value
	X90908	FABP6	-0.3
GO:0006066	alcohol metabolic process	1	1	0	0	275	253	4	4	0.60532
	Accession	Gene	Expression value
GO:0016244	non-apoptotic programmed cell death	1	1	0	0	3	2	0	0	0.00726256
	Accession	Gene	Expression value
GO:0045892	negative regulation of transcription, DNA-dependent	4	3	0	0	190	172	51	43	0.024663
	Accession	Gene	Expression value
GO:0031958	corticosteroid receptor signaling pathway	1	1	0	0	5	4	0	0	0.0144733
	Accession	Gene	Expression value
GO:0006461	protein complex assembly	3	2	2	1	238	215	87	80	0.184086
	Accession	Gene	Expression value
	AJ276888	MDM2	0.82
	M92424	MDM2	0.94
GO:0051325	interphase	2	2	0	0	87	76	1	1	0.0311998
	Accession	Gene	Expression value
GO:0000075	cell cycle checkpoint	1	1	1	1	62	52	18	15	0.172896
	Accession	Gene	Expression value
	BC016620	XPC	0.85
GO:0006954	inflammatory response	3	3	3	3	276	259	200	186	0.0680823
	Accession	Gene	Expression value
	BX647104	FOS	-0.4
	CR603382	IGFBP4	0.73
	BC035343	CCR7	0.86
GO:0010467	gene expression	10	9	0	0	3037	2694	0	0	0.473118
	Accession	Gene	Expression value
GO:0051704	multi-organism process	4	3	0	0	439	390	0	0	0.168931
	Accession	Gene	Expression value
GO:0007186	G-protein coupled receptor protein signaling pathway	3	3	3	3	563	528	365	348	0.301421
	Accession	Gene	Expression value
	X95876	CXCR3	-0.37
	BC028078	CX3CR1	-0.3
	BC035343	CCR7	0.86
GO:0001775	cell activation	3	3	0	0	200	183	4	3	0.0289205
	Accession	Gene	Expression value
GO:0010468	regulation of gene expression	10	9	0	0	2348	2099	4	3	0.352515
	Accession	Gene	Expression value
GO:0007204	elevation of cytosolic calcium ion concentration	2	2	2	2	55	52	44	42	0.015342
	Accession	Gene	Expression value
	X95876	CXCR3	-0.37
	BC035343	CCR7	0.86
GO:0022403	cell cycle phase	2	2	0	0	347	300	0	0	0.298165
	Accession	Gene	Expression value
GO:0045665	negative regulation of neuron differentiation	1	1	1	1	11	10	11	10	0.0357983
	Accession	Gene	Expression value
	AK000415	HES1	0.28
GO:0051234	establishment of localization	4	4	0	0	2372	2126	0	0	0.0981241
	Accession	Gene	Expression value
GO:0009057	macromolecule catabolic process	4	3	0	0	420	378	0	0	0.158344
	Accession	Gene	Expression value
GO:0043285	biopolymer catabolic process	4	3	0	0	345	310	0	0	0.103049
	Accession	Gene	Expression value
GO:0007398	ectoderm development	1	1	0	0	125	117	12	11	0.348198
	Accession	Gene	Expression value
GO:0021700	developmental maturation	1	1	0	0	56	52	0	0	0.172896
	Accession	Gene	Expression value
GO:0030520	estrogen receptor signaling pathway	1	1	1	1	12	10	12	10	0.0357983
	Accession	Gene	Expression value
	AF080561	RBM14	0.34
GO:0048146	positive regulation of fibroblast proliferation	1	1	1	1	18	13	18	13	0.0462902
	Accession	Gene	Expression value
	U03106	CDKN1A	0.88
GO:0000902	cell morphogenesis	1	1	0	0	284	251	15	13	0.602385
	Accession	Gene	Expression value
GO:0030036	actin cytoskeleton organization and biogenesis	1	1	1	1	230	186	107	87	0.494382
	Accession	Gene	Expression value
	BC018266	CDC42	-0.3
GO:0051128	regulation of cellular component organization and biogenesis	1	1	0	0	252	222	1	1	0.557332
	Accession	Gene	Expression value
GO:0044265	cellular macromolecule catabolic process	1	1	0	0	314	283	1	1	0.646881
	Accession	Gene	Expression value
GO:0048468	cell development	1	1	0	0	381	345	6	6	0.71962
	Accession	Gene	Expression value
GO:0042490	mechanoreceptor differentiation	1	1	0	0	13	12	0	0	0.0428055
	Accession	Gene	Expression value
GO:0006325	establishment and/or maintenance of chromatin architecture	1	1	0	0	266	232	13	11	0.573407
	Accession	Gene	Expression value
GO:0051186	cofactor metabolic process	1	1	0	0	146	126	1	1	0.369394
	Accession	Gene	Expression value
GO:0051641	cellular localization	3	3	0	0	826	714	0	0	0.484731
	Accession	Gene	Expression value
GO:0051347	positive regulation of transferase activity	2	2	0	0	138	121	2	2	0.0717129
	Accession	Gene	Expression value
GO:0009894	regulation of catabolic process	2	1	0	0	33	30	0	0	0.10366
	Accession	Gene	Expression value
GO:0006915	apoptosis	2	2	1	1	705	634	333	292	0.677449
	Accession	Gene	Expression value
	M59465	TNFAIP3	0.4
GO:0031325	positive regulation of cellular metabolic process	5	5	0	0	416	374	0	0	0.0114194
	Accession	Gene	Expression value
GO:0006284	base-excision repair	1	1	0	0	24	24	19	19	0.0838099
	Accession	Gene	Expression value
GO:0043123	positive regulation of I-kappaB kinase/NF-kappaB cascade	1	1	1	1	85	81	85	81	0.256189
	Accession	Gene	Expression value
	AF059617	PLK2	0.41
GO:0006357	regulation of transcription from RNA polymerase II promoter	7	6	1	1	426	384	166	146	0.00262705
	Accession	Gene	Expression value
	BX647104	FOS	-0.4
GO:0030097	hemopoiesis	1	1	0	0	158	145	25	23	0.411943
	Accession	Gene	Expression value
GO:0051246	regulation of protein metabolic process	4	3	0	0	306	278	32	30	0.0803649
	Accession	Gene	Expression value
GO:0032774	RNA biosynthetic process	9	8	0	0	2129	1904	0	0	0.389286
	Accession	Gene	Expression value
GO:0043071	positive regulation of non-apoptotic programmed cell death	1	1	1	1	1	1	1	1	0.00363778
	Accession	Gene	Expression value
	U03106	CDKN1A	0.88
GO:0051716	cellular response to stimulus	1	1	0	0	48	39	4	4	0.132646
	Accession	Gene	Expression value
GO:0045632	negative regulation of mechanoreceptor differentiation	1	1	0	0	1	1	0	0	0.00363778
	Accession	Gene	Expression value
GO:0051174	regulation of phosphorus metabolic process	2	2	0	0	86	78	0	0	0.032724
	Accession	Gene	Expression value
GO:0031272	regulation of pseudopodium formation	1	1	0	0	4	4	0	0	0.0144733
	Accession	Gene	Expression value
GO:0045737	positive regulation of cyclin-dependent protein kinase activity	1	1	1	1	4	3	4	3	0.0108744
	Accession	Gene	Expression value
	AK096276	CCND3	-0.29
GO:0044271	nitrogen compound biosynthetic process	1	1	0	0	93	87	0	0	0.272364
	Accession	Gene	Expression value
GO:0016570	histone modification	1	1	0	0	39	37	0	0	0.126285
	Accession	Gene	Expression value
GO:0043254	regulation of protein complex assembly	1	1	0	0	5	5	2	2	0.0180594
	Accession	Gene	Expression value
GO:0051276	chromosome organization and biogenesis	1	1	0	0	349	302	12	9	0.670947
	Accession	Gene	Expression value
GO:0009888	tissue development	1	1	0	0	264	247	3	3	0.59645
	Accession	Gene	Expression value
GO:0007346	regulation of mitotic cell cycle	1	1	0	0	100	85	6	6	0.267011
	Accession	Gene	Expression value
GO:0048858	cell projection morphogenesis	1	1	0	0	210	187	0	0	0.496244
	Accession	Gene	Expression value
GO:0010563	negative regulation of phosphorus metabolic process	1	1	0	0	16	16	0	0	0.05667
	Accession	Gene	Expression value
GO:0006281	DNA repair	3	3	2	2	256	227	153	134	0.0495736
	Accession	Gene	Expression value
	AF080561	RBM14	0.34
	M15796	PCNA	1.08
GO:0008284	positive regulation of cell proliferation	3	3	2	2	219	195	147	133	0.0339825
	Accession	Gene	Expression value
	BC003065	CDK2	-0.43
	AK000415	HES1	0.28
GO:0048699	generation of neurons	1	1	0	0	231	211	4	3	0.538962
	Accession	Gene	Expression value
GO:0007584	response to nutrient	1	1	0	0	48	40	36	30	0.135809
	Accession	Gene	Expression value
GO:0010557	positive regulation of macromolecule biosynthetic process	3	3	0	0	334	301	0	0	0.0964282
	Accession	Gene	Expression value
GO:0043412	biopolymer modification	10	9	0	0	1304	1166	0	0	0.0238961
	Accession	Gene	Expression value
GO:0000082	G1/S transition of mitotic cell cycle	1	1	1	1	32	29	30	27	0.100381
	Accession	Gene	Expression value
	U03106	CDKN1A	0.88
GO:0009628	response to abiotic stimulus	2	2	0	0	167	151	1	1	0.10453
	Accession	Gene	Expression value
GO:0048015	phosphoinositide-mediated signaling	1	1	1	1	96	89	28	25	0.277679
	Accession	Gene	Expression value
	M15796	PCNA	1.08
GO:0042325	regulation of phosphorylation	2	2	0	0	78	72	8	7	0.0282398
	Accession	Gene	Expression value
GO:0033673	negative regulation of kinase activity	1	1	0	0	56	52	0	0	0.172896
	Accession	Gene	Expression value
GO:0035295	tube development	1	1	0	0	120	112	2	2	0.336121
	Accession	Gene	Expression value
GO:0043687	post-translational protein modification	9	8	0	0	986	878	7	7	0.0135405
	Accession	Gene	Expression value
GO:0006955	immune response	8	7	7	6	559	493	360	310	0.00197552
	Accession	Gene	Expression value
	AK128524	IGKC	0.43
	BG341239	IGKC	0.56
	V00522	HLA-DRB1	0.34
	AK092983	LILRB4	0.24
	X07203	MS4A1	0.6
	AK124156	CD8A	-0.5
	M90696	CTSS	-0.35
GO:0006308	DNA catabolic process	2	2	0	0	54	48	3	3	0.0131724
	Accession	Gene	Expression value
GO:0048519	negative regulation of biological process	9	8	0	0	1073	963	0	0	0.0224034
	Accession	Gene	Expression value
GO:0031326	regulation of cellular biosynthetic process	1	1	0	0	133	123	0	0	0.362405
	Accession	Gene	Expression value
GO:0048732	gland development	1	1	0	0	39	39	1	1	0.132646
	Accession	Gene	Expression value
GO:0051674	localization of cell	1	1	0	0	358	316	0	0	0.687641
	Accession	Gene	Expression value
GO:0006730	one-carbon compound metabolic process	1	1	0	0	81	74	29	27	0.236872
	Accession	Gene	Expression value
GO:0001709	cell fate determination	1	1	0	0	23	23	11	11	0.0804599
	Accession	Gene	Expression value
GO:0044248	cellular catabolic process	2	2	0	0	592	530	0	0	0.579186
	Accession	Gene	Expression value
GO:0022603	regulation of anatomical structure morphogenesis	1	1	0	0	82	70	0	0	0.225613
	Accession	Gene	Expression value
GO:0045429	positive regulation of nitric oxide biosynthetic process	1	1	1	1	9	9	9	9	0.0322759
	Accession	Gene	Expression value
	M16660	HSP90AB1	0.34
GO:0051301	cell division	3	3	3	3	243	210	200	173	0.0409163
	Accession	Gene	Expression value
	BC003065	CDK2	-0.43
	BC018266	CDC42	-0.3
	AK096276	CCND3	-0.29
GO:0009607	response to biotic stimulus	2	2	0	0	227	203	6	5	0.168482
	Accession	Gene	Expression value
GO:0006297	nucleotide-excision repair, DNA gap filling	1	1	1	1	17	15	17	15	0.0532225
	Accession	Gene	Expression value
	M15796	PCNA	1.08
GO:0042113	B cell activation	2	2	1	1	61	58	12	11	0.018862
	Accession	Gene	Expression value
	X07203	MS4A1	0.6
GO:0032946	positive regulation of mononuclear cell proliferation	1	1	0	0	24	23	0	0	0.0804599
	Accession	Gene	Expression value
GO:0006809	nitric oxide biosynthetic process	1	1	0	0	20	19	8	7	0.0669388
	Accession	Gene	Expression value
GO:0051338	regulation of transferase activity	3	3	0	0	236	212	0	0	0.0418912
	Accession	Gene	Expression value
GO:0009966	regulation of signal transduction	2	2	0	0	561	489	21	18	0.535041
	Accession	Gene	Expression value
GO:0044249	cellular biosynthetic process	10	9	0	0	2829	2538	5	4	0.589295
	Accession	Gene	Expression value
GO:0031269	pseudopodium formation	1	1	0	0	4	4	0	0	0.0144733
	Accession	Gene	Expression value
GO:0002520	immune system development	1	1	0	0	180	166	0	0	0.455694
	Accession	Gene	Expression value
GO:0010556	regulation of macromolecule biosynthetic process	10	9	0	0	2332	2088	0	0	0.346587
	Accession	Gene	Expression value
GO:0008152	metabolic process	28	27	0	0	6957	6222	506	447	0.145961
	Accession	Gene	Expression value
GO:0030003	cellular cation homeostasis	2	2	0	0	140	130	1	1	0.0811522
	Accession	Gene	Expression value
GO:0001558	regulation of cell growth	2	2	1	1	151	133	89	79	0.0843807
	Accession	Gene	Expression value
	CR603382	IGFBP4	0.73
GO:0006306	DNA methylation	1	1	1	1	16	13	12	10	0.0462902
	Accession	Gene	Expression value
	BX647104	FOS	-0.4
GO:0007420	brain development	1	1	0	0	115	108	55	51	0.326302
	Accession	Gene	Expression value
GO:0048534	hemopoietic or lymphoid organ development	1	1	0	0	168	155	0	0	0.433192
	Accession	Gene	Expression value
GO:0051649	establishment of localization in cell	3	3	0	0	794	685	2	1	0.457185
	Accession	Gene	Expression value
GO:0043085	positive regulation of catalytic activity	2	2	0	0	315	280	8	6	0.271128
	Accession	Gene	Expression value
GO:0019932	second-messenger-mediated signaling	1	1	0	0	193	178	2	2	0.479243
	Accession	Gene	Expression value
GO:0007423	sensory organ development	1	1	0	0	71	67	1	1	0.217062
	Accession	Gene	Expression value
GO:0051647	nucleus localization	1	1	0	0	3	3	0	0	0.0108744
	Accession	Gene	Expression value
GO:0007169	transmembrane receptor protein tyrosine kinase signaling pathway	2	2	1	1	201	174	75	65	0.131932
	Accession	Gene	Expression value
	AK124156	CD8A	-0.5
GO:0044238	primary metabolic process	26	25	0	0	6325	5647	0	0	0.136236
	Accession	Gene	Expression value
GO:0045631	regulation of mechanoreceptor differentiation	1	1	0	0	2	2	0	0	0.00726256
	Accession	Gene	Expression value
GO:0045935	positive regulation of nucleobase, nucleoside, nucleotide and nucleic acid metabolic process	3	3	0	0	314	282	0	0	0.083067
	Accession	Gene	Expression value
GO:0001501	skeletal development	2	2	2	2	125	114	79	72	0.0646433
	Accession	Gene	Expression value
	CR603382	IGFBP4	0.73
	AK025719	IGF2	-0.32
GO:0042770	DNA damage response, signal transduction	1	1	0	0	46	38	1	1	0.129471
	Accession	Gene	Expression value
GO:0032943	mononuclear cell proliferation	1	1	0	0	46	44	1	1	0.148349
	Accession	Gene	Expression value
GO:0050789	regulation of biological process	31	30	0	0	5682	5074	0	0	0.00114088
	Accession	Gene	Expression value
GO:0006928	cell motility	1	1	1	1	358	316	89	82	0.687641
	Accession	Gene	Expression value
	X95876	CXCR3	-0.37
GO:0002682	regulation of immune system process	1	1	0	0	157	147	0	0	0.416255
	Accession	Gene	Expression value
GO:0043065	positive regulation of apoptosis	1	1	0	0	234	209	38	32	0.535542
	Accession	Gene	Expression value
GO:0043069	negative regulation of programmed cell death	2	2	0	0	197	181	4	3	0.140577
	Accession	Gene	Expression value
null	unknownP	16	14	16	14	6893	4650	6893	4650	0.243838
	Accession	Gene	Expression value
	BC065505	MGC5370	0.83
	AK094570	APOBEC3C	0.37
	AL832815	TMEM30A	0.65
	BC000128	IER5	0.66
	BC013282	C9orf69	0.37
	BC044244	TSPAN33	0.66
	AK074166	MPEG1	-0.44
	BC023611	EFHD2	-0.38
	AF151081	RNF24	-0.24
	BC016686	FAM86D	0.24
	AK000180	TMEM164	-0.33
	AK000140	PLAC8	0.3
	CR621787	PLAC8	0.49
	AK124175	C20orf199	0.25
	AK126466		0.34
	BC050455		0.71
GO:0031668	cellular response to extracellular stimulus	1	1	1	1	27	22	2	2	0.0770977
	Accession	Gene	Expression value
	U03106	CDKN1A	0.88
GO:0046651	lymphocyte proliferation	1	1	0	0	45	43	2	1	0.145231
	Accession	Gene	Expression value
GO:0031324	negative regulation of cellular metabolic process	6	5	0	0	406	366	0	0	0.0104693
	Accession	Gene	Expression value
GO:0008104	protein localization	1	1	0	0	728	642	30	26	0.315802
	Accession	Gene	Expression value
GO:0006952	defense response	5	5	1	1	480	442	62	58	0.0219656
	Accession	Gene	Expression value
	BC030830	CD83	0.58
GO:0048505	regulation of timing of cell differentiation	1	1	1	1	4	4	2	2	0.0144733
	Accession	Gene	Expression value
	AK000415	HES1	0.28
GO:0031274	positive regulation of pseudopodium formation	1	1	1	1	4	4	4	4	0.0144733
	Accession	Gene	Expression value
	BC018266	CDC42	-0.3
GO:0032944	regulation of mononuclear cell proliferation	1	1	0	0	34	33	0	0	0.113426
	Accession	Gene	Expression value
GO:0002504	antigen processing and presentation of peptide or polysaccharide antigen via MHC class II	1	1	1	1	19	11	18	10	0.0393082
	Accession	Gene	Expression value
	V00522	HLA-DRB1	0.34
GO:0016567	protein ubiquitination	2	1	2	1	78	67	44	37	0.217062
	Accession	Gene	Expression value
	AJ276888	MDM2	0.82
	M92424	MDM2	0.94
GO:0006401	RNA catabolic process	1	1	1	1	44	39	12	11	0.132646
	Accession	Gene	Expression value
	BC016341	ISG20	-0.4
GO:0007242	intracellular signaling cascade	7	7	0	0	1355	1200	256	224	0.143435
	Accession	Gene	Expression value
GO:0022402	cell cycle process	2	2	0	0	472	412	0	0	0.444317
	Accession	Gene	Expression value
GO:0015031	protein transport	1	1	0	0	665	588	345	304	0.363586
	Accession	Gene	Expression value
GO:0043284	biopolymer biosynthetic process	13	12	0	0	2553	2276	0	0	0.115086
	Accession	Gene	Expression value
GO:0043283	biopolymer metabolic process	21	20	0	0	4444	3953	0	0	0.0617852
	Accession	Gene	Expression value
GO:0042592	homeostatic process	2	2	0	0	458	411	11	10	0.443077
	Accession	Gene	Expression value
GO:0010627	regulation of protein kinase cascade	2	2	0	0	144	135	0	0	0.0865548
	Accession	Gene	Expression value
GO:0031573	intra-S DNA damage checkpoint	1	1	1	1	3	3	3	3	0.0108744
	Accession	Gene	Expression value
	BC016620	XPC	0.85
GO:0055074	calcium ion homeostasis	2	2	0	0	98	91	3	2	0.043313
	Accession	Gene	Expression value
GO:0006996	organelle organization and biogenesis	2	2	0	0	1113	953	8	7	0.31775
	Accession	Gene	Expression value
GO:0030225	macrophage differentiation	1	1	1	1	10	10	5	5	0.0357983
	Accession	Gene	Expression value
	BC018266	CDC42	-0.3
GO:0044260	cellular macromolecule metabolic process	12	11	0	0	2550	2297	0	0	0.205604
	Accession	Gene	Expression value
GO:0055080	cation homeostasis	2	2	0	0	154	143	0	0	0.0954175
	Accession	Gene	Expression value
GO:0051254	positive regulation of RNA metabolic process	3	3	0	0	247	220	0	0	0.0459074
	Accession	Gene	Expression value
GO:0051179	localization	5	5	0	0	2698	2415	0	0	0.108234
	Accession	Gene	Expression value
GO:0051726	regulation of cell cycle	4	4	0	0	285	251	4	4	0.0130637
	Accession	Gene	Expression value
GO:0030900	forebrain development	1	1	0	0	46	45	23	22	0.151456
	Accession	Gene	Expression value
GO:0051094	positive regulation of developmental process	2	2	0	0	334	300	0	0	0.298165
	Accession	Gene	Expression value
GO:0016049	cell growth	2	2	0	0	183	162	33	30	0.117429
	Accession	Gene	Expression value
GO:0031667	response to nutrient levels	1	1	0	0	73	63	1	1	0.205516
	Accession	Gene	Expression value
GO:0016481	negative regulation of transcription	5	4	1	1	270	246	85	78	0.0122089
	Accession	Gene	Expression value
	AF147709	MYBBP1A	0.37
GO:0019222	regulation of metabolic process	16	15	0	0	2622	2349	3	3	0.0182054
	Accession	Gene	Expression value
GO:0046907	intracellular transport	2	2	0	0	650	562	14	13	0.611522
	Accession	Gene	Expression value
GO:0009314	response to radiation	2	2	0	0	104	91	12	10	0.043313
	Accession	Gene	Expression value
GO:0010605	negative regulation of macromolecule metabolic process	6	5	0	0	368	333	0	0	0.00712372
	Accession	Gene	Expression value
GO:0006349	genetic imprinting	1	1	1	1	6	4	6	4	0.0144733
	Accession	Gene	Expression value
	AK025719	IGF2	-0.32
GO:0009890	negative regulation of biosynthetic process	5	4	0	0	317	289	1	1	0.0208219
	Accession	Gene	Expression value
GO:0007089	traversing start control point of mitotic cell cycle	1	1	1	1	5	4	5	4	0.0144733
	Accession	Gene	Expression value
	BC003065	CDK2	-0.43
GO:0016125	sterol metabolic process	1	1	0	0	84	75	0	0	0.239661
	Accession	Gene	Expression value
GO:0006464	protein modification process	9	8	0	0	1250	1118	157	142	0.0480651
	Accession	Gene	Expression value
GO:0006351	transcription, DNA-dependent	9	8	0	0	2125	1901	7	7	0.387549
	Accession	Gene	Expression value
GO:0009967	positive regulation of signal transduction	1	1	0	0	159	151	1	1	0.424784
	Accession	Gene	Expression value
GO:0007166	cell surface receptor linked signal transduction	7	7	0	0	1216	1111	120	106	0.106763
	Accession	Gene	Expression value
GO:0001889	liver development	1	1	1	1	9	9	9	9	0.0322759
	Accession	Gene	Expression value
	AK000415	HES1	0.28
GO:0031346	positive regulation of cell projection organization and biogenesis	1	1	0	0	6	5	0	0	0.0180594
	Accession	Gene	Expression value
GO:0008203	cholesterol metabolic process	1	1	1	1	78	70	46	43	0.225613
	Accession	Gene	Expression value
	U66306	RXRA	-0.33
GO:0043122	regulation of I-kappaB kinase/NF-kappaB cascade	2	2	0	0	92	87	2	1	0.0399329
	Accession	Gene	Expression value
GO:0055065	metal ion homeostasis	2	2	0	0	102	95	0	0	0.0467963
	Accession	Gene	Expression value
GO:0050670	regulation of lymphocyte proliferation	1	1	0	0	34	33	0	0	0.113426
	Accession	Gene	Expression value
GO:0001934	positive regulation of protein amino acid phosphorylation	1	1	1	1	34	31	12	11	0.106927
	Accession	Gene	Expression value
	AK096276	CCND3	-0.29
GO:0043552	positive regulation of phosphoinositide 3-kinase activity	1	1	1	1	4	3	4	3	0.0108744
	Accession	Gene	Expression value
	BC018266	CDC42	-0.3
GO:0030029	actin filament-based process	1	1	0	0	245	201	0	0	0.521613
	Accession	Gene	Expression value
GO:0033674	positive regulation of kinase activity	2	2	0	0	136	119	0	0	0.0696679
	Accession	Gene	Expression value
GO:0050801	ion homeostasis	2	2	0	0	217	200	0	0	0.164619
	Accession	Gene	Expression value
GO:0032583	regulation of gene-specific transcription	1	1	1	1	37	31	5	3	0.106927
	Accession	Gene	Expression value
	AK025719	IGF2	-0.32
GO:0009653	anatomical structure morphogenesis	3	3	0	0	802	718	92	82	0.488482
	Accession	Gene	Expression value
GO:0006629	lipid metabolic process	2	2	1	1	674	599	230	213	0.646575
	Accession	Gene	Expression value
	X90908	FABP6	-0.3
GO:0007243	protein kinase cascade	2	2	0	0	378	345	80	67	0.358347
	Accession	Gene	Expression value
GO:0000279	M phase	1	1	0	0	283	245	3	2	0.593449
	Accession	Gene	Expression value
GO:0009399	nitrogen fixation	1	1	1	1	2	1	2	1	0.00363778
	Accession	Gene	Expression value
	U47101	ISCU	0.32
GO:0042491	auditory receptor cell differentiation	1	1	0	0	10	10	6	6	0.0357983
	Accession	Gene	Expression value
GO:0051249	regulation of lymphocyte activation	1	1	0	0	74	71	0	0	0.228443
	Accession	Gene	Expression value
GO:0031328	positive regulation of cellular biosynthetic process	1	1	0	0	38	36	0	0	0.123088
	Accession	Gene	Expression value
GO:0006874	cellular calcium ion homeostasis	2	2	0	0	97	90	37	35	0.0424582
	Accession	Gene	Expression value
GO:0006259	DNA metabolic process	8	8	1	1	458	406	11	11	0.000102
	Accession	Gene	Expression value
	CR603382	IGFBP4	0.73
GO:0044237	cellular metabolic process	27	26	0	0	6423	5748	16	14	0.102973
	Accession	Gene	Expression value
GO:0042100	B cell proliferation	1	1	0	0	15	15	5	5	0.0532225
	Accession	Gene	Expression value
GO:0009059	macromolecule biosynthetic process	13	12	0	0	2971	2650	3	2	0.247859
	Accession	Gene	Expression value
GO:0051252	regulation of RNA metabolic process	9	8	0	0	2085	1864	1	1	0.366185
	Accession	Gene	Expression value
GO:0042668	auditory receptor cell fate determination	1	1	1	1	3	3	3	3	0.0108744
	Accession	Gene	Expression value
	AK000415	HES1	0.28
GO:0042981	regulation of apoptosis	2	2	0	0	465	423	81	80	0.45786
	Accession	Gene	Expression value
GO:0045736	negative regulation of cyclin-dependent protein kinase activity	1	1	1	1	10	10	10	10	0.0357983
	Accession	Gene	Expression value
	U03106	CDKN1A	0.88
GO:0045596	negative regulation of cell differentiation	1	1	0	0	66	59	10	9	0.193803
	Accession	Gene	Expression value
GO:0006508	proteolysis	2	2	2	2	643	581	406	367	0.629834
	Accession	Gene	Expression value
	BC016320	CTSD	-0.31
	M90696	CTSS	-0.35
GO:0009416	response to light stimulus	2	2	0	0	76	69	3	3	0.0260993
	Accession	Gene	Expression value
GO:0006916	anti-apoptosis	1	1	1	1	131	121	108	102	0.357703
	Accession	Gene	Expression value
	M59465	TNFAIP3	0.4
GO:0001932	regulation of protein amino acid phosphorylation	1	1	0	0	59	54	13	11	0.178923
	Accession	Gene	Expression value
GO:0043551	regulation of phosphoinositide 3-kinase activity	1	1	0	0	4	3	0	0	0.0108744
	Accession	Gene	Expression value
GO:0050793	regulation of developmental process	4	4	0	0	722	652	3	3	0.212264
	Accession	Gene	Expression value
GO:0048869	cellular developmental process	2	2	0	0	1089	976	0	0	0.301932
	Accession	Gene	Expression value
GO:0045428	regulation of nitric oxide biosynthetic process	1	1	0	0	12	12	1	1	0.0428055
	Accession	Gene	Expression value
GO:0006986	response to unfolded protein	1	1	1	1	50	45	40	36	0.151456
	Accession	Gene	Expression value
	M16660	HSP90AB1	0.34
GO:0006793	phosphorus metabolic process	7	7	0	0	877	778	0	0	0.0220573
	Accession	Gene	Expression value
GO:0000087	M phase of mitotic cell cycle	1	1	0	0	221	190	7	5	0.501789
	Accession	Gene	Expression value
GO:0048513	organ development	5	5	0	0	1015	920	0	0	0.241901
	Accession	Gene	Expression value
GO:0016310	phosphorylation	5	5	0	0	721	643	19	16	0.0837268
	Accession	Gene	Expression value
GO:0002684	positive regulation of immune system process	1	1	0	0	118	111	0	0	0.33368
	Accession	Gene	Expression value
GO:0009987	cellular process	40	39	0	0	10167	9056	6	6	0.0636035
	Accession	Gene	Expression value
GO:0043124	negative regulation of I-kappaB kinase/NF-kappaB cascade	1	1	1	1	5	5	5	5	0.0180594
	Accession	Gene	Expression value
	M59465	TNFAIP3	0.4
GO:0051171	regulation of nitrogen compound metabolic process	1	1	0	0	17	17	0	0	0.0601052
	Accession	Gene	Expression value
GO:0019538	protein metabolic process	13	12	0	0	2489	2240	20	18	0.105226
	Accession	Gene	Expression value
GO:0022008	neurogenesis	1	1	0	0	248	227	2	2	0.565442
	Accession	Gene	Expression value
GO:0000718	nucleotide-excision repair, DNA damage removal	1	1	1	1	25	21	25	21	0.0737235
	Accession	Gene	Expression value
	BC016620	XPC	0.85
GO:0060255	regulation of macromolecule metabolic process	12	11	0	0	2508	2245	0	0	0.185064
	Accession	Gene	Expression value
GO:0009411	response to UV	2	2	1	1	37	35	20	19	0.00716087
	Accession	Gene	Expression value
	U03106	CDKN1A	0.88
GO:0008544	epidermis development	1	1	0	0	113	106	59	56	0.321339
	Accession	Gene	Expression value
GO:0021536	diencephalon development	1	1	0	0	13	13	0	0	0.0462902
	Accession	Gene	Expression value
GO:0045941	positive regulation of transcription	3	3	0	0	296	266	63	59	0.0724995
	Accession	Gene	Expression value
GO:0030522	intracellular receptor-mediated signaling pathway	2	2	0	0	59	54	2	2	0.0164804
	Accession	Gene	Expression value
GO:0006807	nitrogen compound metabolic process	2	2	0	0	351	312	15	12	0.314332
	Accession	Gene	Expression value
GO:0007165	signal transduction	19	19	8	8	2936	2630	1317	1196	0.00168537
	Accession	Gene	Expression value
	BC030830	CD83	0.58
	AB018342	MYO10	0.25
	AK092983	LILRB4	0.24
	X95876	CXCR3	-0.37
	X07203	MS4A1	0.6
	CR603382	IGFBP4	0.73
	BC028078	CX3CR1	-0.3
	BC035343	CCR7	0.86
GO:0012502	induction of programmed cell death	1	1	0	0	185	166	0	0	0.455694
	Accession	Gene	Expression value
GO:0045664	regulation of neuron differentiation	1	1	0	0	26	24	11	11	0.0838099
	Accession	Gene	Expression value
GO:0032270	positive regulation of cellular protein metabolic process	1	1	0	0	76	70	0	0	0.225613
	Accession	Gene	Expression value
GO:0044255	cellular lipid metabolic process	2	2	0	0	547	485	0	0	0.530573
	Accession	Gene	Expression value
GO:0030099	myeloid cell differentiation	1	1	0	0	80	72	6	6	0.231263
	Accession	Gene	Expression value
GO:0051789	response to protein stimulus	1	1	0	0	50	45	0	0	0.151456
	Accession	Gene	Expression value
GO:0032446	protein modification by small protein conjugation	2	1	0	0	83	71	2	1	0.228443
	Accession	Gene	Expression value
GO:0043067	regulation of programmed cell death	2	2	0	0	472	429	0	0	0.465169
	Accession	Gene	Expression value
GO:0045944	positive regulation of transcription from RNA polymerase II promoter	2	2	2	2	156	140	136	125	0.0920636
	Accession	Gene	Expression value
	U66306	RXRA	-0.33
	AF080561	RBM14	0.34
GO:0048730	epidermis morphogenesis	1	1	0	0	48	44	0	0	0.148349
	Accession	Gene	Expression value
GO:0006305	DNA alkylation	1	1	0	0	16	13	0	0	0.0462902
	Accession	Gene	Expression value
GO:0050867	positive regulation of cell activation	1	1	0	0	53	51	0	0	0.169866
	Accession	Gene	Expression value
GO:0042127	regulation of cell proliferation	6	5	0	0	451	406	37	33	0.0158103
	Accession	Gene	Expression value
GO:0040007	growth	2	2	0	0	250	227	19	18	0.199898
	Accession	Gene	Expression value
GO:0010224	response to UV-B	1	1	1	1	7	6	7	6	0.0216326
	Accession	Gene	Expression value
	BC016620	XPC	0.85
GO:0051656	establishment of organelle localization	1	1	0	0	37	34	0	0	0.116658
	Accession	Gene	Expression value
GO:0065009	regulation of molecular function	3	3	0	0	601	538	0	0	0.311444
	Accession	Gene	Expression value
GO:0030890	positive regulation of B cell proliferation	1	1	1	1	8	8	8	8	0.0287408
	Accession	Gene	Expression value
	U03106	CDKN1A	0.88
GO:0035270	endocrine system development	1	1	0	0	30	30	0	0	0.10366
	Accession	Gene	Expression value
GO:0009605	response to external stimulus	7	7	0	0	583	532	4	4	0.00302775
	Accession	Gene	Expression value
GO:0051247	positive regulation of protein metabolic process	1	1	0	0	81	74	2	1	0.236872
	Accession	Gene	Expression value
GO:0042176	regulation of protein catabolic process	2	1	2	1	17	15	9	7	0.0532225
	Accession	Gene	Expression value
	AJ276888	MDM2	0.82
	M92424	MDM2	0.94
GO:0006935	chemotaxis	3	3	3	3	127	116	97	91	0.00864709
	Accession	Gene	Expression value
	X95876	CXCR3	-0.37
	BC028078	CX3CR1	-0.3
	BC035343	CCR7	0.86
GO:0007219	Notch signaling pathway	1	1	1	1	48	40	36	31	0.135809
	Accession	Gene	Expression value
	AK056092	WDR12	0.24
GO:0006469	negative regulation of protein kinase activity	1	1	0	0	56	52	19	19	0.172896
	Accession	Gene	Expression value
GO:0032990	cell part morphogenesis	1	1	0	0	210	187	0	0	0.496244
	Accession	Gene	Expression value
GO:0045859	regulation of protein kinase activity	2	2	0	0	226	203	4	4	0.168482
	Accession	Gene	Expression value
GO:0006304	DNA modification	1	1	0	0	26	23	2	2	0.0804599
	Accession	Gene	Expression value
GO:0022610	biological adhesion	5	5	0	0	659	586	0	0	0.0612659
	Accession	Gene	Expression value
GO:0031333	negative regulation of protein complex assembly	1	1	1	1	1	1	1	1	0.00363778
	Accession	Gene	Expression value
	BC018266	CDC42	-0.3
GO:0006796	phosphate metabolic process	7	7	0	0	877	778	18	18	0.0220573
	Accession	Gene	Expression value
GO:0016070	RNA metabolic process	10	9	0	0	2630	2335	16	15	0.481718
	Accession	Gene	Expression value
GO:0048518	positive regulation of biological process	10	10	0	0	1047	942	0	0	0.00190617
	Accession	Gene	Expression value
GO:0006974	response to DNA damage stimulus	4	4	1	1	316	276	35	29	0.0179107
	Accession	Gene	Expression value
	U03106	CDKN1A	0.88
GO:0007399	nervous system development	2	2	2	2	631	573	296	259	0.622204
	Accession	Gene	Expression value
	BX647104	FOS	-0.4
	AK000415	HES1	0.28
GO:0032268	regulation of cellular protein metabolic process	1	1	0	0	255	232	0	0	0.573407
	Accession	Gene	Expression value
GO:0016575	histone deacetylation	1	1	1	1	10	9	10	9	0.0322759
	Accession	Gene	Expression value
	AF080561	RBM14	0.34
GO:0031323	regulation of cellular metabolic process	15	14	0	0	2564	2296	1	1	0.0325901
	Accession	Gene	Expression value
GO:0032502	developmental process	9	9	0	0	2723	2446	0	0	0.541484
	Accession	Gene	Expression value
GO:0006873	cellular ion homeostasis	2	2	0	0	202	186	8	6	0.146827
	Accession	Gene	Expression value
GO:0051173	positive regulation of nitrogen compound metabolic process	1	1	0	0	9	9	0	0	0.0322759
	Accession	Gene	Expression value
GO:0040008	regulation of growth	2	2	0	0	178	159	4	3	0.113871
	Accession	Gene	Expression value
GO:0007626	locomotory behavior	3	3	0	0	166	152	25	23	0.0178639
	Accession	Gene	Expression value
GO:0043550	regulation of lipid kinase activity	1	1	0	0	8	7	3	3	0.0251931
	Accession	Gene	Expression value
GO:0030182	neuron differentiation	1	1	0	0	201	184	30	27	0.490638
	Accession	Gene	Expression value
GO:0040023	establishment of nucleus localization	1	1	0	0	3	3	1	1	0.0108744
	Accession	Gene	Expression value
GO:0042921	glucocorticoid receptor signaling pathway	1	1	1	1	5	4	5	4	0.0144733
	Accession	Gene	Expression value
	AF080561	RBM14	0.34
GO:0043549	regulation of kinase activity	3	3	0	0	232	208	0	0	0.0399533
	Accession	Gene	Expression value
GO:0000077	DNA damage checkpoint	1	1	0	0	27	22	13	10	0.0770977
	Accession	Gene	Expression value
GO:0010629	negative regulation of gene expression	5	4	0	0	274	249	0	0	0.0127173
	Accession	Gene	Expression value
GO:0006476	protein amino acid deacetylation	1	1	0	0	15	14	5	5	0.0497626
	Accession	Gene	Expression value
GO:0006287	base-excision repair, gap-filling	1	1	1	1	2	2	2	2	0.00726256
	Accession	Gene	Expression value
	M15796	PCNA	1.08
GO:0043170	macromolecule metabolic process	25	24	0	0	5435	4853	0	0	0.0485811
	Accession	Gene	Expression value
GO:0050790	regulation of catalytic activity	3	3	0	0	547	486	0	0	0.259659
	Accession	Gene	Expression value
GO:0009058	biosynthetic process	14	13	0	0	3434	3070	47	41	0.31826
	Accession	Gene	Expression value
GO:0051251	positive regulation of lymphocyte activation	1	1	0	0	49	47	0	0	0.157637
	Accession	Gene	Expression value
GO:0019882	antigen processing and presentation	2	2	1	1	59	45	37	30	0.0116415
	Accession	Gene	Expression value
	AK124156	CD8A	-0.5
GO:0045595	regulation of cell differentiation	1	1	0	0	159	147	10	10	0.416255
	Accession	Gene	Expression value
GO:0051169	nuclear transport	1	1	0	0	138	123	1	1	0.362405
	Accession	Gene	Expression value
GO:0043066	negative regulation of apoptosis	2	2	1	1	195	179	52	46	0.138094
	Accession	Gene	Expression value
	U03106	CDKN1A	0.88
GO:0006886	intracellular protein transport	1	1	1	1	357	316	156	137	0.687641
	Accession	Gene	Expression value
	M15796	PCNA	1.08
GO:0050864	regulation of B cell activation	1	1	0	0	25	24	0	0	0.0838099
	Accession	Gene	Expression value
GO:0000738	DNA catabolic process, exonucleolytic	1	1	1	1	5	4	2	2	0.0144733
	Accession	Gene	Expression value
	BC016341	ISG20	-0.4
GO:0048384	retinoic acid receptor signaling pathway	1	1	1	1	4	4	4	4	0.0144733
	Accession	Gene	Expression value
	U66306	RXRA	-0.33
GO:0006139	nucleobase, nucleoside, nucleotide and nucleic acid metabolic process	16	15	0	0	3309	2932	61	52	0.0988602
	Accession	Gene	Expression value
GO:0016569	covalent chromatin modification	1	1	0	0	42	39	0	0	0.132646
	Accession	Gene	Expression value
GO:0007264	small GTPase mediated signal transduction	1	1	1	1	477	408	177	162	0.778419
	Accession	Gene	Expression value
	BC018266	CDC42	-0.3
GO:0048729	tissue morphogenesis	1	1	0	0	64	59	0	0	0.193803
	Accession	Gene	Expression value
GO:0045184	establishment of protein localization	1	1	0	0	667	589	3	2	0.362653
	Accession	Gene	Expression value
GO:0030888	regulation of B cell proliferation	1	1	0	0	10	10	0	0	0.0357983
	Accession	Gene	Expression value
GO:0009056	catabolic process	4	3	0	0	711	638	3	2	0.411414
	Accession	Gene	Expression value
GO:0051329	interphase of mitotic cell cycle	2	2	0	0	80	71	1	1	0.0275186
	Accession	Gene	Expression value
GO:0000278	mitotic cell cycle	3	3	1	1	356	311	5	4	0.103796
	Accession	Gene	Expression value
	AF059617	PLK2	0.41
GO:0016226	iron-sulfur cluster assembly	1	1	1	1	6	5	5	4	0.0180594
	Accession	Gene	Expression value
	U47101	ISCU	0.32
GO:0006468	protein amino acid phosphorylation	4	4	3	3	618	551	464	411	0.140003
	Accession	Gene	Expression value
	BC003065	CDK2	-0.43
	AF059617	PLK2	0.41
	U56998	PLK3	0.47
GO:0050794	regulation of cellular process	31	30	0	0	5533	4940	3	2	0.000697
	Accession	Gene	Expression value
GO:0008219	cell death	2	2	0	0	759	682	49	43	0.71627
	Accession	Gene	Expression value
GO:0032989	cellular structure morphogenesis	1	1	0	0	284	251	0	0	0.602385
	Accession	Gene	Expression value
GO:0043414	biopolymer methylation	1	1	0	0	39	34	0	0	0.116658
	Accession	Gene	Expression value
GO:0009892	negative regulation of metabolic process	6	5	0	0	411	370	0	0	0.0109373
	Accession	Gene	Expression value
GO:0042221	response to chemical stimulus	6	6	0	0	540	482	1	1	0.00789065
	Accession	Gene	Expression value
GO:0042330	taxis	3	3	0	0	127	116	0	0	0.00864709
	Accession	Gene	Expression value
GO:0046847	filopodium formation	1	1	1	1	13	11	11	10	0.0393082
	Accession	Gene	Expression value
	BC018266	CDC42	-0.3
GO:0008361	regulation of cell size	2	2	0	0	192	170	4	4	0.127051
	Accession	Gene	Expression value
GO:0045936	negative regulation of phosphate metabolic process	1	1	0	0	16	16	0	0	0.05667
	Accession	Gene	Expression value
GO:0007050	cell cycle arrest	1	1	1	1	92	78	92	78	0.24797
	Accession	Gene	Expression value
	U03106	CDKN1A	0.88
GO:0048144	fibroblast proliferation	1	1	0	0	20	15	0	0	0.0532225
	Accession	Gene	Expression value
GO:0000122	negative regulation of transcription from RNA polymerase II promoter	4	3	4	3	127	119	124	116	0.00927053
	Accession	Gene	Expression value
	M74719	TCF4	-0.38
	AK000415	HES1	0.28
	AJ276888	MDM2	0.82
	M92424	MDM2	0.94
GO:0008629	induction of apoptosis by intracellular signals	1	1	1	1	32	26	12	10	0.0904742
	Accession	Gene	Expression value
	U03106	CDKN1A	0.88
GO:0043933	macromolecular complex subunit organization	3	2	0	0	460	414	0	0	0.446792
	Accession	Gene	Expression value
GO:0045321	leukocyte activation	3	3	0	0	175	160	8	5	0.0204378
	Accession	Gene	Expression value
GO:0006766	vitamin metabolic process	1	1	1	1	65	55	2	2	0.181921
	Accession	Gene	Expression value
	U66306	RXRA	-0.33
GO:0048878	chemical homeostasis	2	2	0	0	270	247	0	0	0.226591
	Accession	Gene	Expression value
GO:0031268	pseudopodium organization and biogenesis	1	1	0	0	4	4	0	0	0.0144733
	Accession	Gene	Expression value
GO:0008150	biological_process	45	43	4	4	12071	10739	565	497	0.158326
	Accession	Gene	Expression value
	U66306	RXRA	-0.33
	AL117592	EMILIN2	0.41
	AF151045	MUM1	-0.43
	AF251051	ANKRA2	0.4
GO:0006913	nucleocytoplasmic transport	1	1	1	1	136	121	10	9	0.357703
	Accession	Gene	Expression value
	AF147709	MYBBP1A	0.37
GO:0006260	DNA replication	4	4	2	2	207	183	114	105	0.00438567
	Accession	Gene	Expression value
	AF080561	RBM14	0.34
	AK095334	GINS4	0.37
GO:0002376	immune system process	10	9	0	0	741	656	1	1	0.000552
	Accession	Gene	Expression value
GO:0046209	nitric oxide metabolic process	1	1	0	0	20	19	0	0	0.0669388
	Accession	Gene	Expression value
GO:0030154	cell differentiation	2	2	0	0	975	879	373	331	0.372594
	Accession	Gene	Expression value
GO:0006275	regulation of DNA replication	2	2	2	2	34	29	6	4	0.00495487
	Accession	Gene	Expression value
	M15796	PCNA	1.08
	BC003065	CDK2	-0.43
GO:0048523	negative regulation of cellular process	9	8	0	0	1017	911	0	0	0.0165998
	Accession	Gene	Expression value
GO:0035315	hair cell differentiation	1	1	0	0	16	15	3	3	0.0532225
	Accession	Gene	Expression value
GO:0021983	pituitary gland development	1	1	1	1	12	12	7	7	0.0428055
	Accession	Gene	Expression value
	AK000415	HES1	0.28
GO:0006310	DNA recombination	1	1	1	1	99	86	41	38	0.269693
	Accession	Gene	Expression value
	AF080561	RBM14	0.34
GO:0009968	negative regulation of signal transduction	1	1	0	0	113	102	31	27	0.311305
	Accession	Gene	Expression value
GO:0030031	cell projection biogenesis	1	1	0	0	55	48	3	3	0.160711
	Accession	Gene	Expression value
GO:0051348	negative regulation of transferase activity	1	1	0	0	58	54	1	1	0.178923
	Accession	Gene	Expression value
GO:0048839	inner ear development	1	1	0	0	34	32	4	4	0.110183
	Accession	Gene	Expression value
GO:0043068	positive regulation of programmed cell death	1	1	0	0	238	212	3	2	0.540662
	Accession	Gene	Expression value
GO:0044419	interspecies interaction between organisms	3	2	3	2	227	197	212	184	0.160773
	Accession	Gene	Expression value
	U66306	RXRA	-0.33
	AJ276888	MDM2	0.82
	M92424	MDM2	0.94
GO:0009891	positive regulation of biosynthetic process	4	4	0	0	354	319	0	0	0.0286059
	Accession	Gene	Expression value
GO:0031163	metallo-sulfur cluster assembly	1	1	0	0	6	5	0	0	0.0180594
	Accession	Gene	Expression value
GO:0042326	negative regulation of phosphorylation	1	1	1	1	15	15	7	7	0.0532225
	Accession	Gene	Expression value
	U03106	CDKN1A	0.88
GO:0009991	response to extracellular stimulus	2	2	0	0	78	66	0	0	0.0240286
	Accession	Gene	Expression value
GO:0045165	cell fate commitment	1	1	1	1	62	61	18	18	0.199681
	Accession	Gene	Expression value
	AK000415	HES1	0.28
GO:0007049	cell cycle	6	6	4	4	772	682	363	318	0.0367654
	Accession	Gene	Expression value
	U03106	CDKN1A	0.88
	BC003065	CDK2	-0.43
	AK096276	CCND3	-0.29
	CR749458	PTP4A1	0.46
GO:0051130	positive regulation of cellular component organization and biogenesis	1	1	0	0	62	56	0	0	0.184907
	Accession	Gene	Expression value
GO:0006810	transport	3	3	1	1	2327	2084	510	466	0.0443538
	Accession	Gene	Expression value
	X90908	FABP6	-0.3
GO:0008285	negative regulation of cell proliferation	4	3	4	3	221	201	175	158	0.0366757
	Accession	Gene	Expression value
	X90908	FABP6	-0.3
	U03106	CDKN1A	0.88
	AJ276888	MDM2	0.82
	M92424	MDM2	0.94
GO:0050865	regulation of cell activation	1	1	0	0	83	80	0	0	0.253459
	Accession	Gene	Expression value
GO:0031344	regulation of cell projection organization and biogenesis	1	1	0	0	6	5	0	0	0.0180594
	Accession	Gene	Expression value
GO:0045449	regulation of transcription	10	9	1	1	2206	1971	107	93	0.28503
	Accession	Gene	Expression value
	BC050383	TMPO	-0.23
GO:0048522	positive regulation of cellular process	10	10	0	0	949	854	0	0	0.00091
	Accession	Gene	Expression value
GO:0007417	central nervous system development	1	1	0	0	195	182	68	63	0.486867
	Accession	Gene	Expression value
GO:0009912	auditory receptor cell fate commitment	1	1	0	0	3	3	0	0	0.0108744
	Accession	Gene	Expression value
GO:0007163	establishment and/or maintenance of cell polarity	1	1	1	1	34	28	19	16	0.0970909
	Accession	Gene	Expression value
	BC018266	CDC42	-0.3
GO:0008283	cell proliferation	10	9	4	4	688	621	215	195	0.00037
	Accession	Gene	Expression value
	M15796	PCNA	1.08
	CR603382	IGFBP4	0.73
	AK025719	IGF2	-0.32
	BC016341	ISG20	-0.4
GO:0065008	regulation of biological quality	4	4	0	0	916	825	0	0	0.352959
	Accession	Gene	Expression value
GO:0030005	cellular di-, tri-valent inorganic cation homeostasis	2	2	0	0	119	112	0	0	0.0626697
	Accession	Gene	Expression value
GO:0006366	transcription from RNA polymerase II promoter	7	6	0	0	593	537	123	113	0.0129987
	Accession	Gene	Expression value
GO:0030030	cell projection organization and biogenesis	1	1	0	0	210	187	20	17	0.496244
	Accession	Gene	Expression value
GO:0048145	regulation of fibroblast proliferation	1	1	0	0	20	15	0	0	0.0532225
	Accession	Gene	Expression value
GO:0007155	cell adhesion	5	5	5	5	659	586	461	408	0.0612659
	Accession	Gene	Expression value
	X95876	CXCR3	-0.37
	M81695	ITGAX	-0.42
	AL117592	EMILIN2	0.41
	AK000415	HES1	0.28
	BC028078	CX3CR1	-0.3
GO:0050871	positive regulation of B cell activation	1	1	0	0	18	17	0	0	0.0601052
	Accession	Gene	Expression value
GO:0045937	positive regulation of phosphate metabolic process	1	1	0	0	43	39	0	0	0.132646
	Accession	Gene	Expression value
GO:0000080	G1 phase of mitotic cell cycle	1	1	0	0	14	12	8	7	0.0428055
	Accession	Gene	Expression value
GO:0002696	positive regulation of leukocyte activation	1	1	0	0	53	51	0	0	0.169866
	Accession	Gene	Expression value
GO:0045607	regulation of auditory receptor cell differentiation	1	1	0	0	2	2	0	0	0.00726256
	Accession	Gene	Expression value
GO:0044267	cellular protein metabolic process	12	11	0	0	2443	2198	4	3	0.167425
	Accession	Gene	Expression value
GO:0009893	positive regulation of metabolic process	5	5	0	0	425	383	3	3	0.0125571
	Accession	Gene	Expression value
GO:0033189	response to vitamin A	1	1	0	0	5	5	0	0	0.0180594
	Accession	Gene	Expression value
GO:0045893	positive regulation of transcription, DNA-dependent	3	3	1	1	246	219	69	61	0.0453952
	Accession	Gene	Expression value
	M74719	TCF4	-0.38
GO:0009615	response to virus	1	1	1	1	93	81	68	61	0.256189
	Accession	Gene	Expression value
	BC016341	ISG20	-0.4
GO:0031401	positive regulation of protein modification process	1	1	0	0	47	42	3	2	0.142102
	Accession	Gene	Expression value
GO:0007229	integrin-mediated signaling pathway	1	1	1	1	55	50	55	50	0.166825
	Accession	Gene	Expression value
	M81695	ITGAX	-0.42
GO:0045787	positive regulation of cell cycle	1	1	0	0	29	27	4	4	0.0937885
	Accession	Gene	Expression value
GO:0016265	death	2	2	0	0	759	682	0	0	0.71627
	Accession	Gene	Expression value
GO:0045934	negative regulation of nucleobase, nucleoside, nucleotide and nucleic acid metabolic process	5	4	0	0	297	269	0	0	0.0164553
	Accession	Gene	Expression value
GO:0007249	I-kappaB kinase/NF-kappaB cascade	2	2	0	0	127	122	22	22	0.0727428
	Accession	Gene	Expression value
GO:0007154	cell communication	20	20	0	0	3239	2902	68	61	0.00217459
	Accession	Gene	Expression value
GO:0051248	negative regulation of protein metabolic process	1	1	0	0	88	78	0	0	0.24797
	Accession	Gene	Expression value
GO:0055066	di-, tri-valent inorganic cation homeostasis	2	2	0	0	120	113	0	0	0.0636538
	Accession	Gene	Expression value
GO:0040034	regulation of development, heterochronic	1	1	0	0	4	4	0	0	0.0144733
	Accession	Gene	Expression value
GO:0006470	protein amino acid dephosphorylation	2	2	2	2	127	110	123	107	0.0607174
	Accession	Gene	Expression value
	M64322	PTPN7	-0.29
	CR749458	PTP4A1	0.46
GO:0050896	response to stimulus	20	19	0	0	2057	1835	196	177	1.38e-05
	Accession	Gene	Expression value
GO:0030518	steroid hormone receptor signaling pathway	1	1	0	0	53	48	4	3	0.160711
	Accession	Gene	Expression value
GO:0043086	negative regulation of catalytic activity	1	1	0	0	146	139	2	2	0.398821
	Accession	Gene	Expression value
GO:0010628	positive regulation of gene expression	3	3	0	0	300	270	0	0	0.0750806
	Accession	Gene	Expression value
GO:0022604	regulation of cell morphogenesis	1	1	0	0	46	40	0	0	0.135809
	Accession	Gene	Expression value
GO:0045786	negative regulation of cell cycle	1	1	0	0	140	123	116	103	0.362405
	Accession	Gene	Expression value
GO:0009889	regulation of biosynthetic process	11	10	0	0	2358	2113	0	0	0.232913
	Accession	Gene	Expression value
GO:0007097	nuclear migration	1	1	1	1	2	2	2	2	0.00726256
	Accession	Gene	Expression value
	BC018266	CDC42	-0.3
GO:0033273	response to vitamin	1	1	0	0	7	6	0	0	0.0216326
	Accession	Gene	Expression value
GO:0046649	lymphocyte activation	3	3	0	0	145	136	1	1	0.0132948
	Accession	Gene	Expression value
GO:0002521	leukocyte differentiation	1	1	0	0	89	84	0	0	0.26432
	Accession	Gene	Expression value
GO:0002573	myeloid leukocyte differentiation	1	1	0	0	31	28	0	0	0.0970909
	Accession	Gene	Expression value
GO:0007167	enzyme linked receptor protein signaling pathway	2	2	0	0	293	258	4	4	0.241395
	Accession	Gene	Expression value
GO:0051129	negative regulation of cellular component organization and biogenesis	1	1	0	0	80	66	0	0	0.214191
	Accession	Gene	Expression value
GO:0065003	macromolecular complex assembly	3	2	0	0	440	397	0	0	0.425565
	Accession	Gene	Expression value
GO:0031570	DNA integrity checkpoint	1	1	0	0	30	25	0	0	0.0871481
	Accession	Gene	Expression value
GO:0045792	negative regulation of cell size	1	1	0	0	58	51	2	2	0.169866
	Accession	Gene	Expression value
GO:0030323	respiratory tube development	1	1	0	0	47	45	3	2	0.151456
	Accession	Gene	Expression value
GO:0006968	cellular defense response	1	1	1	1	53	48	53	48	0.160711
	Accession	Gene	Expression value
	BC028078	CX3CR1	-0.3
GO:0007010	cytoskeleton organization and biogenesis	1	1	0	0	530	444	77	62	0.806389
	Accession	Gene	Expression value
GO:0007275	multicellular organismal development	7	7	2	2	1941	1754	778	690	0.458268
	Accession	Gene	Expression value
	AK025719	IGF2	-0.32
	CR749458	PTP4A1	0.46
GO:0000086	G2/M transition of mitotic cell cycle	2	2	2	2	20	17	19	16	0.00170682
	Accession	Gene	Expression value
	U03106	CDKN1A	0.88
	BC003065	CDK2	-0.43
GO:0006950	response to stress	10	10	0	0	1161	1039	84	74	0.00388745
	Accession	Gene	Expression value
GO:0051253	negative regulation of RNA metabolic process	4	3	0	0	193	174	0	0	0.0254097
	Accession	Gene	Expression value
GO:0043583	ear development	1	1	0	0	39	36	1	1	0.123088
	Accession	Gene	Expression value
GO:0045926	negative regulation of growth	1	1	0	0	64	57	3	3	0.187883
	Accession	Gene	Expression value
GO:0051093	negative regulation of developmental process	3	3	0	0	289	263	0	0	0.0705907
	Accession	Gene	Expression value
GO:0000079	regulation of cyclin-dependent protein kinase activity	2	2	0	0	51	47	37	34	0.0126528
	Accession	Gene	Expression value
GO:0010558	negative regulation of macromolecule biosynthetic process	5	4	0	0	303	277	0	0	0.0181249
	Accession	Gene	Expression value
GO:0019220	regulation of phosphate metabolic process	2	2	0	0	86	78	0	0	0.032724
	Accession	Gene	Expression value
GO:0033036	macromolecule localization	1	1	0	0	774	681	0	0	0.284499
	Accession	Gene	Expression value
GO:0009913	epidermal cell differentiation	1	1	0	0	41	37	1	1	0.126285
	Accession	Gene	Expression value
GO:0002694	regulation of leukocyte activation	1	1	0	0	81	78	0	0	0.24797
	Accession	Gene	Expression value
GO:0030163	protein catabolic process	2	1	0	0	242	219	29	27	0.552394
	Accession	Gene	Expression value
GO:0010562	positive regulation of phosphorus metabolic process	1	1	0	0	43	39	0	0	0.132646
	Accession	Gene	Expression value
GO:0016043	cellular component organization and biogenesis	2	2	0	0	1681	1471	19	14	0.0866029
	Accession	Gene	Expression value
GO:0042110	T cell activation	1	1	1	1	91	87	21	20	0.272364
	Accession	Gene	Expression value
	AK124156	CD8A	-0.5
GO:0030308	negative regulation of cell growth	1	1	1	1	56	49	56	49	0.163774
	Accession	Gene	Expression value
	U03106	CDKN1A	0.88
GO:0048469	cell maturation	1	1	1	1	49	45	13	12	0.151456
	Accession	Gene	Expression value
	AK000415	HES1	0.28
GO:0006457	protein folding	1	1	1	1	152	142	133	126	0.405417
	Accession	Gene	Expression value
	M16660	HSP90AB1	0.34
GO:0007610	behavior	3	3	0	0	256	238	15	14	0.0556167
	Accession	Gene	Expression value
GO:0010604	positive regulation of macromolecule metabolic process	4	4	0	0	388	349	0	0	0.0379235
	Accession	Gene	Expression value
GO:0006875	cellular metal ion homeostasis	2	2	0	0	101	94	1	1	0.045916
	Accession	Gene	Expression value
GO:0045860	positive regulation of protein kinase activity	1	1	0	0	132	116	5	5	0.3458
	Accession	Gene	Expression value
GO:0051318	G1 phase	1	1	0	0	18	14	4	2	0.0497626
	Accession	Gene	Expression value
GO:0016568	chromatin modification	1	1	0	0	204	176	143	123	0.475389
	Accession	Gene	Expression value
GO:0016311	dephosphorylation	2	2	0	0	144	123	3	3	0.0737775
	Accession	Gene	Expression value
GO:0051707	response to other organism	1	1	0	0	162	146	1	1	0.414103
	Accession	Gene	Expression value
GO:0009725	response to hormone stimulus	1	1	1	1	113	96	19	17	0.295981
	Accession	Gene	Expression value
	AF080561	RBM14	0.34
GO:0060113	inner ear receptor cell differentiation	1	1	0	0	13	12	1	1	0.0428055
	Accession	Gene	Expression value
GO:0006350	transcription	10	9	2	2	2297	2046	1408	1240	0.324145
	Accession	Gene	Expression value
	U66306	RXRA	-0.33
	AF080561	RBM14	0.34
GO:0042327	positive regulation of phosphorylation	1	1	0	0	39	36	5	5	0.123088
	Accession	Gene	Expression value
GO:0032526	response to retinoic acid	1	1	1	1	5	5	5	5	0.0180594
	Accession	Gene	Expression value
	U66306	RXRA	-0.33
GO:0048731	system development	6	6	0	0	1429	1295	0	0	0.33096
	Accession	Gene	Expression value
GO:0032501	multicellular organismal process	7	7	0	0	2764	2486	0	0	0.297344
	Accession	Gene	Expression value
GO:0012501	programmed cell death	2	2	0	0	713	641	2	2	0.683361
	Accession	Gene	Expression value
GO:0051640	organelle localization	1	1	0	0	46	42	0	0	0.142102
	Accession	Gene	Expression value
GO:0065007	biological regulation	31	30	0	0	5998	5359	0	0	0.00300658
	Accession	Gene	Expression value
GO:0048856	anatomical structure development	6	6	0	0	1663	1499	0	0	0.467086
	Accession	Gene	Expression value
GO:0050671	positive regulation of lymphocyte proliferation	1	1	0	0	24	23	1	1	0.0804599
	Accession	Gene	Expression value
GO:0007067	mitosis	1	1	1	1	217	188	157	136	0.498099
	Accession	Gene	Expression value
	BC003065	CDK2	-0.43
GO:0060120	inner ear receptor cell fate commitment	1	1	0	0	3	3	0	0	0.0108744
	Accession	Gene	Expression value
GO:0009611	response to wounding	4	4	1	1	383	356	23	20	0.0403221
	Accession	Gene	Expression value
	BC028078	CX3CR1	-0.3
GO:0055082	cellular chemical homeostasis	2	2	0	0	205	189	0	0	0.150604
	Accession	Gene	Expression value
GO:0030324	lung development	1	1	1	1	44	43	39	38	0.145231
	Accession	Gene	Expression value
	AK000415	HES1	0.28
GO:0006959	humoral immune response	1	1	1	1	58	57	22	22	0.187883
	Accession	Gene	Expression value
	BC030830	CD83	0.58
GO:0009719	response to endogenous stimulus	1	1	0	0	123	104	0	0	0.31634
	Accession	Gene	Expression value
GO:0008286	insulin receptor signaling pathway	1	1	1	1	31	28	23	21	0.0970909
	Accession	Gene	Expression value
	AK025719	IGF2	-0.32
GO:0009887	organ morphogenesis	2	2	1	1	337	302	104	90	0.300863
	Accession	Gene	Expression value
	M81695	ITGAX	-0.42
GO:0051052	regulation of DNA metabolic process	2	2	0	0	64	55	0	0	0.0170629
	Accession	Gene	Expression value
GO:0051480	cytosolic calcium ion homeostasis	2	2	0	0	55	52	1	1	0.015342
	Accession	Gene	Expression value
GO:0043070	regulation of non-apoptotic programmed cell death	1	1	0	0	3	2	0	0	0.00726256
	Accession	Gene	Expression value
GO:0019219	regulation of nucleobase, nucleoside, nucleotide and nucleic acid metabolic process	12	11	0	0	2267	2024	0	0	0.110401
	Accession	Gene	Expression value
GO:0032259	methylation	1	1	0	0	46	41	9	9	0.138961
	Accession	Gene	Expression value
GO:0045608	negative regulation of auditory receptor cell differentiation	1	1	1	1	1	1	1	1	0.00363778
	Accession	Gene	Expression value
	AK000415	HES1	0.28
GO:0006289	nucleotide-excision repair	2	2	0	0	56	48	14	13	0.0131724
	Accession	Gene	Expression value
GO:0031399	regulation of protein modification process	1	1	0	0	78	71	0	0	0.228443
	Accession	Gene	Expression value
GO:0006355	regulation of transcription, DNA-dependent	9	8	4	4	2072	1852	1739	1556	0.359288
	Accession	Gene	Expression value
	U66306	RXRA	-0.33
	AF080561	RBM14	0.34
	AF147709	MYBBP1A	0.37
	AK000415	HES1	0.28
GO:0006917	induction of apoptosis	1	1	0	0	184	165	113	103	0.453685
	Accession	Gene	Expression value
GO:0040029	regulation of gene expression, epigenetic	2	2	0	0	47	36	0	0	0.00756451
	Accession	Gene	Expression value
