# Supplementary material for: Constitutive gene expression profile segregates toxicity in locally advanced breast cancer patients treated with high-dose hyperfractionated radical radiotherapy
Source: Radiat Oncol. 2009 Jun 4;4:17. doi: 10.1186/1748-717X-4-17 (PMC2698866; doi:10.1186/1748-717X-4-17)
Supplement: Additional file 6 — Functional Classification. Acute toxicity, 0 Gy. The table contains the functional classification in relation to biological process of genes regulated in un-irradiated lymphocytes and involved in acute toxicity. [file 1748-717X-4-17-S6.xls]

## Sheet: bioprocess_acute0Gy
Functional Classification (Biological Process). Acute toxicity, 0 Gy.
GO ID	Function Name	Total Input IDs (collapse)	Total Input Genes (collapse)	Total Input IDs (expand)	Total Input Genes (expand)	Reference Input IDs (collapse)	Reference Input Genes (collapse)	Reference Input IDs (expand)	Reference Input Genes (expand)	P-Value (collapse)
GO:0016568	chromatin modification	1	1	0	0	204	176	143	123	0.168124
	Accession	Gene	Expression value
GO:0016477	cell migration	1	1	0	0	240	214	35	29	0.200761
	Accession	Gene	Expression value
GO:0009987	cellular process	11	11	0	0	10167	9056	6	6	0.294752
	Accession	Gene	Expression value
GO:0051187	cofactor catabolic process	1	1	0	0	30	25	0	0	0.0256824
	Accession	Gene	Expression value
GO:0006520	amino acid metabolic process	1	1	0	0	219	193	34	31	0.182876
	Accession	Gene	Expression value
GO:0019752	carboxylic acid metabolic process	2	2	0	0	456	407	12	10	0.0655525
	Accession	Gene	Expression value
GO:0016192	vesicle-mediated transport	1	1	1	1	473	409	153	136	0.350182
	Accession	Gene	Expression value
	BC043645	STXBP5	-0.209
GO:0006412	translation	1	1	0	0	325	294	135	122	0.265585
	Accession	Gene	Expression value
GO:0050896	response to stimulus	1	1	0	0	2057	1835	196	177	0.415251
	Accession	Gene	Expression value
GO:0051179	localization	6	6	0	0	2698	2415	0	0	0.0287901
	Accession	Gene	Expression value
GO:0006952	defense response	1	1	0	0	480	442	62	58	0.372715
	Accession	Gene	Expression value
GO:0051668	localization within membrane	1	1	0	0	8	8	1	1	0.00828662
	Accession	Gene	Expression value
GO:0048519	negative regulation of biological process	1	1	0	0	1073	963	0	0	0.644456
	Accession	Gene	Expression value
GO:0006644	phospholipid metabolic process	1	1	0	0	143	127	21	19	0.124195
	Accession	Gene	Expression value
GO:0051276	chromosome organization and biogenesis	1	1	0	0	349	302	12	9	0.271789
	Accession	Gene	Expression value
GO:0006810	transport	4	4	0	0	2327	2084	510	466	0.161308
	Accession	Gene	Expression value
GO:0009056	catabolic process	1	1	0	0	711	638	3	2	0.492159
	Accession	Gene	Expression value
GO:0048523	negative regulation of cellular process	1	1	0	0	1017	911	0	0	0.623383
	Accession	Gene	Expression value
GO:0006629	lipid metabolic process	1	1	0	0	674	599	230	213	0.470241
	Accession	Gene	Expression value
GO:0044248	cellular catabolic process	1	1	0	0	592	530	0	0	0.429275
	Accession	Gene	Expression value
GO:0044249	cellular biosynthetic process	3	3	0	0	2829	2538	5	4	0.505412
	Accession	Gene	Expression value
GO:0016070	RNA metabolic process	3	3	0	0	2630	2335	16	15	0.446338
	Accession	Gene	Expression value
GO:0001937	negative regulation of endothelial cell proliferation	1	1	1	1	14	13	14	13	0.013433
	Accession	Gene	Expression value
	U10117	SCYE1	-0.412
GO:0044238	primary metabolic process	6	6	0	0	6325	5647	0	0	0.566578
	Accession	Gene	Expression value
GO:0050789	regulation of biological process	4	4	0	0	5682	5074	0	0	0.350732
	Accession	Gene	Expression value
GO:0046488	phosphatidylinositol metabolic process	1	1	1	1	16	14	8	7	0.0144593
	Accession	Gene	Expression value
	AB011161	PIP5K1C	0.034
GO:0019219	regulation of nucleobase, nucleoside, nucleotide and nucleic acid metabolic process	2	2	0	0	2267	2024	0	0	0.641401
	Accession	Gene	Expression value
GO:0044267	cellular protein metabolic process	2	2	0	0	2443	2198	4	3	0.688593
	Accession	Gene	Expression value
GO:0006357	regulation of transcription from RNA polymerase II promoter	1	1	1	1	426	384	166	146	0.332608
	Accession	Gene	Expression value
	D79984	SUPT6H	0.399
GO:0007267	cell-cell signaling	2	2	1	1	514	476	212	198	0.0860694
	Accession	Gene	Expression value
	U10117	SCYE1	-0.412
GO:0006954	inflammatory response	1	1	1	1	276	259	200	186	0.237856
	Accession	Gene	Expression value
	U10117	SCYE1	-0.412
GO:0000226	microtubule cytoskeleton organization and biogenesis	1	1	1	1	92	83	25	22	0.0829039
	Accession	Gene	Expression value
	BM803698	GABARAP	1.084
GO:0006457	protein folding	1	1	1	1	152	142	133	126	0.137869
	Accession	Gene	Expression value
	D13627	CCT8	-1.728
GO:0051674	localization of cell	1	1	0	0	358	316	0	0	0.282528
	Accession	Gene	Expression value
GO:0042330	taxis	1	1	0	0	127	116	0	0	0.114039
	Accession	Gene	Expression value
GO:0001936	regulation of endothelial cell proliferation	1	1	0	0	22	19	0	0	0.0195756
	Accession	Gene	Expression value
GO:0006928	cell motility	1	1	0	0	358	316	89	82	0.282528
	Accession	Gene	Expression value
GO:0016044	membrane organization and biogenesis	1	1	0	0	283	249	26	23	0.229755
	Accession	Gene	Expression value
GO:0043284	biopolymer biosynthetic process	2	2	0	0	2553	2276	0	0	0.708209
	Accession	Gene	Expression value
GO:0007264	small GTPase mediated signal transduction	1	1	1	1	477	408	177	162	0.349487
	Accession	Gene	Expression value
	AK128154	C9orf86	0.375
GO:0031323	regulation of cellular metabolic process	2	2	0	0	2564	2296	1	1	0.713087
	Accession	Gene	Expression value
GO:0044260	cellular macromolecule metabolic process	2	2	0	0	2550	2297	0	0	0.71333
	Accession	Gene	Expression value
GO:0019222	regulation of metabolic process	2	2	0	0	2622	2349	3	3	0.725718
	Accession	Gene	Expression value
GO:0007010	cytoskeleton organization and biogenesis	1	1	0	0	530	444	77	62	0.374057
	Accession	Gene	Expression value
GO:0006519	amino acid and derivative metabolic process	1	1	0	0	269	240	5	5	0.222395
	Accession	Gene	Expression value
GO:0006355	regulation of transcription, DNA-dependent	2	2	1	1	2072	1852	1739	1556	0.590072
	Accession	Gene	Expression value
	AY302186	LEO1	-0.105
GO:0010468	regulation of gene expression	2	2	0	0	2348	2099	4	3	0.662327
	Accession	Gene	Expression value
GO:0009058	biosynthetic process	3	3	0	0	3434	3070	47	41	0.64616
	Accession	Gene	Expression value
GO:0006643	membrane lipid metabolic process	1	1	0	0	188	169	2	2	0.161978
	Accession	Gene	Expression value
GO:0009611	response to wounding	1	1	0	0	383	356	23	20	0.312398
	Accession	Gene	Expression value
GO:0045184	establishment of protein localization	4	4	0	0	667	589	3	2	0.00267348
	Accession	Gene	Expression value
GO:0055114	oxidation reduction	3	3	3	3	500	450	470	422	0.0104645
	Accession	Gene	Expression value
	AL833393	CBR4	-0.035
	U40272	IDH3G	-0.091
	X80695	OXA1L	-0.402
GO:0030384	phosphoinositide metabolic process	1	1	0	0	56	51	2	2	0.0517353
	Accession	Gene	Expression value
GO:0006857	oligopeptide transport	1	1	1	1	8	7	8	7	0.00725432
	Accession	Gene	Expression value
	AK127216	SLC15A3	1.722
GO:0006084	acetyl-CoA metabolic process	1	1	0	0	23	22	1	1	0.0226335
	Accession	Gene	Expression value
GO:0006091	generation of precursor metabolites and energy	2	2	0	0	207	191	46	42	0.0163923
	Accession	Gene	Expression value
GO:0045449	regulation of transcription	2	2	0	0	2206	1971	107	93	0.626079
	Accession	Gene	Expression value
GO:0003008	system process	1	1	0	0	874	798	0	0	0.573487
	Accession	Gene	Expression value
GO:0045333	cellular respiration	2	2	0	0	36	34	8	7	0.00055728
	Accession	Gene	Expression value
GO:0006996	organelle organization and biogenesis	2	2	0	0	1113	953	8	7	0.260498
	Accession	Gene	Expression value
GO:0006935	chemotaxis	1	1	1	1	127	116	97	91	0.114039
	Accession	Gene	Expression value
	U10117	SCYE1	-0.412
GO:0060255	regulation of macromolecule metabolic process	2	2	0	0	2508	2245	0	0	0.700526
	Accession	Gene	Expression value
GO:0005975	carbohydrate metabolic process	1	1	1	1	397	359	197	174	0.31459
	Accession	Gene	Expression value
	U40272	IDH3G	-0.091
GO:0043170	macromolecule metabolic process	4	4	0	0	5435	4853	0	0	0.397561
	Accession	Gene	Expression value
GO:0010556	regulation of macromolecule biosynthetic process	2	2	0	0	2332	2088	0	0	0.659314
	Accession	Gene	Expression value
GO:0007626	locomotory behavior	1	1	0	0	166	152	25	23	0.146873
	Accession	Gene	Expression value
GO:0050900	leukocyte migration	1	1	1	1	39	35	12	11	0.0357812
	Accession	Gene	Expression value
	U10117	SCYE1	-0.412
GO:0016043	cellular component organization and biogenesis	3	3	0	0	1681	1471	19	14	0.191946
	Accession	Gene	Expression value
GO:0008285	negative regulation of cell proliferation	1	1	0	0	221	201	175	158	0.189733
	Accession	Gene	Expression value
GO:0006099	tricarboxylic acid cycle	1	1	1	1	21	20	21	20	0.0205959
	Accession	Gene	Expression value
	U40272	IDH3G	-0.091
GO:0006461	protein complex assembly	1	1	1	1	238	215	87	80	0.201603
	Accession	Gene	Expression value
	X80695	OXA1L	-0.402
GO:0006605	protein targeting	2	2	2	2	172	156	22	19	0.0111553
	Accession	Gene	Expression value
	BM803698	GABARAP	1.084
	AF054184	SEC61G	-1.303
GO:0019538	protein metabolic process	2	2	0	0	2489	2240	20	18	0.699273
	Accession	Gene	Expression value
GO:0006650	glycerophospholipid metabolic process	1	1	0	0	83	73	2	2	0.0732685
	Accession	Gene	Expression value
GO:0002376	immune system process	1	1	0	0	741	656	1	1	0.501985
	Accession	Gene	Expression value
GO:0015833	peptide transport	1	1	0	0	39	32	3	3	0.0327619
	Accession	Gene	Expression value
GO:0042221	response to chemical stimulus	1	1	0	0	540	482	1	1	0.399046
	Accession	Gene	Expression value
GO:0032501	multicellular organismal process	1	1	0	0	2764	2486	0	0	0.243595
	Accession	Gene	Expression value
GO:0009060	aerobic respiration	2	2	1	1	28	27	7	7	0.000350155
	Accession	Gene	Expression value
	X80695	OXA1L	-0.402
GO:0009059	macromolecule biosynthetic process	3	3	0	0	2971	2650	3	2	0.53694
	Accession	Gene	Expression value
GO:0009889	regulation of biosynthetic process	2	2	0	0	2358	2113	0	0	0.666135
	Accession	Gene	Expression value
GO:0006732	coenzyme metabolic process	1	1	0	0	114	101	0	0	0.100012
	Accession	Gene	Expression value
GO:0006399	tRNA metabolic process	1	1	0	0	110	94	0	0	0.0933945
	Accession	Gene	Expression value
GO:0007268	synaptic transmission	1	1	1	1	245	224	153	142	0.209147
	Accession	Gene	Expression value
	BM803698	GABARAP	1.084
GO:0046356	acetyl-CoA catabolic process	1	1	0	0	21	20	0	0	0.0205959
	Accession	Gene	Expression value
GO:0034613	cellular protein localization	1	1	0	0	12	10	0	0	0.0103482
	Accession	Gene	Expression value
GO:0007017	microtubule-based process	1	1	0	0	223	189	8	8	0.179427
	Accession	Gene	Expression value
GO:0008150	biological_process	14	14	1	1	12071	10739	565	497	0.0957899
	Accession	Gene	Expression value
	AL110129	MRPS22	-0.475
GO:0006325	establishment and/or maintenance of chromatin architecture	1	1	0	0	266	232	13	11	0.215797
	Accession	Gene	Expression value
GO:0051252	regulation of RNA metabolic process	2	2	0	0	2085	1864	1	1	0.593803
	Accession	Gene	Expression value
GO:0065007	biological regulation	4	4	0	0	5998	5359	0	0	0.294504
	Accession	Gene	Expression value
GO:0015980	energy derivation by oxidation of organic compounds	2	2	0	0	84	78	2	2	0.00290464
	Accession	Gene	Expression value
GO:0006807	nitrogen compound metabolic process	1	1	0	0	351	312	15	12	0.279475
	Accession	Gene	Expression value
GO:0033036	macromolecule localization	5	5	0	0	774	681	0	0	0.000485235
	Accession	Gene	Expression value
GO:0046907	intracellular transport	2	2	0	0	650	562	14	13	0.114019
	Accession	Gene	Expression value
GO:0042127	regulation of cell proliferation	1	1	0	0	451	406	37	33	0.348096
	Accession	Gene	Expression value
GO:0051234	establishment of localization	4	4	0	0	2372	2126	0	0	0.170008
	Accession	Gene	Expression value
GO:0050794	regulation of cellular process	4	4	0	0	5533	4940	3	2	0.378821
	Accession	Gene	Expression value
GO:0007165	signal transduction	2	2	1	1	2936	2630	1317	1196	0.468626
	Accession	Gene	Expression value
	U10117	SCYE1	-0.412
GO:0006139	nucleobase, nucleoside, nucleotide and nucleic acid metabolic process	3	3	0	0	3309	2932	61	52	0.612004
	Accession	Gene	Expression value
GO:0032774	RNA biosynthetic process	2	2	0	0	2129	1904	0	0	0.606078
	Accession	Gene	Expression value
GO:0006418	tRNA aminoacylation for protein translation	1	1	1	1	58	48	9	8	0.0487629
	Accession	Gene	Expression value
	U10117	SCYE1	-0.412
GO:0065002	intracellular protein transport across a membrane	1	1	1	1	67	57	66	56	0.057654
	Accession	Gene	Expression value
	AF054184	SEC61G	-1.303
GO:0008152	metabolic process	8	8	1	1	6957	6222	506	447	0.295804
	Accession	Gene	Expression value
	U40272	IDH3G	-0.091
GO:0043039	tRNA aminoacylation	1	1	0	0	58	48	4	3	0.0487629
	Accession	Gene	Expression value
GO:0043933	macromolecular complex subunit organization	1	1	0	0	460	414	0	0	0.353644
	Accession	Gene	Expression value
GO:0006102	isocitrate metabolic process	1	1	1	1	3	3	3	3	0.00311506
	Accession	Gene	Expression value
	U40272	IDH3G	-0.091
GO:0006351	transcription, DNA-dependent	2	2	0	0	2125	1901	7	7	0.605166
	Accession	Gene	Expression value
GO:0001935	endothelial cell proliferation	1	1	0	0	26	22	4	3	0.0226335
	Accession	Gene	Expression value
GO:0043038	amino acid activation	1	1	0	0	58	48	0	0	0.0487629
	Accession	Gene	Expression value
GO:0051186	cofactor metabolic process	1	1	0	0	146	126	1	1	0.123276
	Accession	Gene	Expression value
GO:0007154	cell communication	3	3	0	0	3239	2902	68	61	0.604343
	Accession	Gene	Expression value
GO:0009308	amine metabolic process	1	1	0	0	316	282	4	4	0.256186
	Accession	Gene	Expression value
GO:0006886	intracellular protein transport	2	2	0	0	357	316	156	137	0.0417032
	Accession	Gene	Expression value
GO:0010467	gene expression	3	3	0	0	3037	2694	0	0	0.549079
	Accession	Gene	Expression value
GO:0009109	coenzyme catabolic process	1	1	0	0	23	22	0	0	0.0226335
	Accession	Gene	Expression value
GO:0044255	cellular lipid metabolic process	1	1	0	0	547	485	0	0	0.400979
	Accession	Gene	Expression value
GO:0007610	behavior	1	1	0	0	256	238	15	14	0.22075
	Accession	Gene	Expression value
GO:0065003	macromolecular complex assembly	1	1	0	0	440	397	0	0	0.341802
	Accession	Gene	Expression value
GO:0007242	intracellular signaling cascade	1	1	0	0	1355	1200	256	224	0.727249
	Accession	Gene	Expression value
null	unknownP	3	3	3	3	6893	4650	6893	4650	0.240144
	Accession	Gene	Expression value
	AK001652	DDX52	-0.202
	AK001957	C6orf89	0.055
	BC002867	TMEM55B	0.647
GO:0019226	transmission of nerve impulse	1	1	0	0	276	254	6	6	0.233815
	Accession	Gene	Expression value
GO:0008283	cell proliferation	1	1	0	0	688	621	215	195	0.482711
	Accession	Gene	Expression value
GO:0006082	organic acid metabolic process	2	2	0	0	459	410	0	0	0.0664042
	Accession	Gene	Expression value
GO:0050877	neurological system process	1	1	0	0	651	596	6	4	0.468518
	Accession	Gene	Expression value
GO:0051641	cellular localization	3	3	0	0	826	714	0	0	0.0354273
	Accession	Gene	Expression value
GO:0044237	cellular metabolic process	7	7	0	0	6423	5748	16	14	0.385482
	Accession	Gene	Expression value
GO:0006350	transcription	2	2	2	2	2297	2046	1408	1240	0.647632
	Accession	Gene	Expression value
	D79984	SUPT6H	0.399
	AY302186	LEO1	-0.105
GO:0008104	protein localization	5	5	0	0	728	642	30	26	0.000369699
	Accession	Gene	Expression value
GO:0015031	protein transport	4	4	3	3	665	588	345	304	0.00265701
	Accession	Gene	Expression value
	BM803698	GABARAP	1.084
	BC043645	STXBP5	-0.209
	AK127216	SLC15A3	1.722
GO:0006338	chromatin remodeling	1	1	1	1	52	42	31	26	0.0427918
	Accession	Gene	Expression value
	D79984	SUPT6H	0.399
GO:0006950	response to stress	1	1	0	0	1161	1039	84	74	0.673275
	Accession	Gene	Expression value
GO:0051649	establishment of localization in cell	2	2	0	0	794	685	2	1	0.157512
	Accession	Gene	Expression value
GO:0009605	response to external stimulus	1	1	0	0	583	532	4	4	0.430503
	Accession	Gene	Expression value
GO:0006366	transcription from RNA polymerase II promoter	1	1	0	0	593	537	123	113	0.433563
	Accession	Gene	Expression value
GO:0043283	biopolymer metabolic process	3	3	0	0	4444	3953	0	0	0.380772
	Accession	Gene	Expression value
GO:0051205	protein insertion into membrane	1	1	1	1	5	5	3	3	0.00518671
	Accession	Gene	Expression value
	X80695	OXA1L	-0.402
