# Supplementary material for: Constitutive gene expression profile segregates toxicity in locally advanced breast cancer patients treated with high-dose hyperfractionated radical radiotherapy
Source: Radiat Oncol. 2009 Jun 4;4:17. doi: 10.1186/1748-717X-4-17 (PMC2698866; doi:10.1186/1748-717X-4-17)
Supplement: Additional file 7 — Functional Classification. Late toxicity, 0 Gy. The table contains the functional classification in relation to biological process of genes regulated in un-irradiated lymphocytes and involved in late toxicity. [file 1748-717X-4-17-S7.xls]

## Sheet: bioprocess_late0Gy
Functional Classification (Biological Process). Late toxicity, 0 Gy.
GO ID	Function Name	Total Input IDs (collapse)	Total Input Genes (collapse)	Total Input IDs (expand)	Total Input Genes (expand)	Reference Input IDs (collapse)	Reference Input Genes (collapse)	Reference Input IDs (expand)	Reference Input Genes (expand)	P-Value (collapse)	Corrected P-Value (collapse)	P-Value (expand)	Corrected P-Value (expand)
GO:0030834	regulation of actin filament depolymerization	1	1	0	0	27	21	0	0	0.0229513	0.13344	0.5	0.912281
	Accession	Gene	Expression value
GO:0010556	regulation of macromolecule biosynthetic process	3	3	0	0	2332	2088	0	0	0.411239	0.500221	0.5	0.912281
	Accession	Gene	Expression value
GO:0051234	establishment of localization	2	2	0	0	2372	2126	0	0	0.702494	0.712775	0.5	0.912281
	Accession	Gene	Expression value
GO:0033036	macromolecule localization	2	2	0	0	774	681	0	0	0.171933	0.313847	0.5	0.912281
	Accession	Gene	Expression value
GO:0048731	system development	1	1	0	0	1429	1295	0	0	0.775677	0.775677	0.5	0.912281
	Accession	Gene	Expression value
GO:0006351	transcription, DNA-dependent	3	3	0	0	2125	1901	7	7	0.351637	0.458374	1	1
	Accession	Gene	Expression value
GO:0033043	regulation of organelle organization and biogenesis	2	2	0	0	100	87	0	0	0.00406372	0.13344	0.5	0.912281
	Accession	Gene	Expression value
GO:0032269	negative regulation of cellular protein metabolic process	1	1	0	0	85	75	0	0	0.0797134	0.209878	0.5	0.912281
	Accession	Gene	Expression value
GO:0033674	positive regulation of kinase activity	1	1	0	0	136	119	0	0	0.123654	0.273617	0.5	0.912281
	Accession	Gene	Expression value
GO:0006810	transport	2	2	0	0	2327	2084	510	466	0.691312	0.708339	1	1
	Accession	Gene	Expression value
GO:0032270	positive regulation of cellular protein metabolic process	1	1	0	0	76	70	0	0	0.074591	0.208636	0.5	0.912281
	Accession	Gene	Expression value
GO:0031325	positive regulation of cellular metabolic process	1	1	0	0	416	374	0	0	0.34186	0.455814	0.5	0.912281
	Accession	Gene	Expression value
GO:0044260	cellular macromolecule metabolic process	4	4	0	0	2550	2297	0	0	0.241261	0.366294	0.5	0.912281
	Accession	Gene	Expression value
GO:0006468	protein amino acid phosphorylation	1	1	0	0	618	551	464	411	0.462039	0.542961	1	1
	Accession	Gene	Expression value
GO:0032583	regulation of gene-specific transcription	1	1	0	0	37	31	5	3	0.0337054	0.152407	1	1
	Accession	Gene	Expression value
GO:0006413	translational initiation	1	1	1	1	49	47	17	16	0.0506804	0.184939	0.0175321	0.243112
	Accession	Gene	Expression value
	BX648379	EIF2S2	-1.169
GO:0009888	tissue development	1	1	0	0	264	247	3	3	0.240523	0.366294	1	1
	Accession	Gene	Expression value
GO:0045941	positive regulation of transcription	1	1	0	0	296	266	63	59	0.256565	0.381182	1	1
	Accession	Gene	Expression value
GO:0010628	positive regulation of gene expression	1	1	0	0	300	270	0	0	0.259901	0.383401	0.5	0.912281
	Accession	Gene	Expression value
GO:0031113	regulation of microtubule polymerization	1	1	0	0	9	9	0	0	0.00989771	0.13344	0.5	0.912281
	Accession	Gene	Expression value
GO:0016125	sterol metabolic process	1	1	0	0	84	75	0	0	0.0797134	0.209878	0.5	0.912281
	Accession	Gene	Expression value
GO:0046467	membrane lipid biosynthetic process	1	1	0	0	95	83	0	0	0.0878538	0.220164	0.5	0.912281
	Accession	Gene	Expression value
GO:0007398	ectoderm development	1	1	0	0	125	117	12	11	0.1217	0.27219	1	1
	Accession	Gene	Expression value
GO:0008544	epidermis development	1	1	0	0	113	106	59	56	0.110882	0.25626	1	1
	Accession	Gene	Expression value
GO:0043507	positive regulation of JNK activity	1	1	1	1	27	23	5	3	0.0251111	0.13344	0.00330954	0.143264
	Accession	Gene	Expression value
	AK055228	PAK1	0.255
GO:0007017	microtubule-based process	2	2	0	0	223	189	8	8	0.0180664	0.13344	1	1
	Accession	Gene	Expression value
GO:0016126	sterol biosynthetic process	1	1	0	0	30	26	6	5	0.0283423	0.137098	1	1
	Accession	Gene	Expression value
GO:0042633	hair cycle	1	1	0	0	15	15	0	0	0.0164449	0.13344	0.5	0.912281
	Accession	Gene	Expression value
GO:0051641	cellular localization	2	2	0	0	826	714	0	0	0.185116	0.329095	0.5	0.912281
	Accession	Gene	Expression value
GO:0008202	steroid metabolic process	1	1	0	0	171	150	52	50	0.153418	0.300486	1	1
	Accession	Gene	Expression value
GO:0006793	phosphorus metabolic process	1	1	0	0	877	778	0	0	0.58609	0.628386	0.5	0.912281
	Accession	Gene	Expression value
GO:0043085	positive regulation of catalytic activity	1	1	0	0	315	280	8	6	0.268181	0.387061	1	1
	Accession	Gene	Expression value
GO:0007275	multicellular organismal development	2	2	1	1	1941	1754	778	690	0.592638	0.632147	0.541596	0.979583
	Accession	Gene	Expression value
	AB007930	POGZ	-0.163
GO:0043283	biopolymer metabolic process	5	5	0	0	4444	3953	0	0	0.452099	0.534298	0.5	0.912281
	Accession	Gene	Expression value
GO:0048519	negative regulation of biological process	2	2	0	0	1073	963	0	0	0.288219	0.405064	0.5	0.912281
	Accession	Gene	Expression value
GO:0010605	negative regulation of macromolecule metabolic process	1	1	0	0	368	333	0	0	0.310626	0.427883	0.5	0.912281
	Accession	Gene	Expression value
GO:0046785	microtubule polymerization	1	1	0	0	11	11	2	2	0.0120846	0.13344	1	1
	Accession	Gene	Expression value
GO:0007010	cytoskeleton organization and biogenesis	4	4	1	1	530	444	77	62	0.00120532	0.13344	0.0663393	0.618653
	Accession	Gene	Expression value
	AK055228	PAK1	0.255
GO:0030029	actin filament-based process	1	1	0	0	245	201	0	0	0.200324	0.350146	0.5	0.912281
	Accession	Gene	Expression value
GO:0051248	negative regulation of protein metabolic process	1	1	0	0	88	78	0	0	0.0827741	0.212556	0.5	0.912281
	Accession	Gene	Expression value
GO:0010467	gene expression	5	5	0	0	3037	2694	0	0	0.162725	0.307699	0.5	0.912281
	Accession	Gene	Expression value
GO:0040007	growth	1	1	0	0	250	227	19	18	0.223284	0.360025	1	1
	Accession	Gene	Expression value
GO:0030832	regulation of actin filament length	1	1	0	0	48	42	2	2	0.0454061	0.181624	1	1
	Accession	Gene	Expression value
GO:0010557	positive regulation of macromolecule biosynthetic process	1	1	0	0	334	301	0	0	0.285285	0.403668	0.5	0.912281
	Accession	Gene	Expression value
GO:0065009	regulation of molecular function	2	2	0	0	601	538	0	0	0.117445	0.268446	0.5	0.912281
	Accession	Gene	Expression value
GO:0030835	negative regulation of actin filament depolymerization	1	1	0	0	26	20	0	0	0.0218697	0.13344	0.5	0.912281
	Accession	Gene	Expression value
GO:0008610	lipid biosynthetic process	2	2	0	0	255	228	23	21	0.0256616	0.13344	1	1
	Accession	Gene	Expression value
GO:0048518	positive regulation of biological process	1	1	0	0	1047	942	0	0	0.658375	0.677931	0.5	0.912281
	Accession	Gene	Expression value
GO:0009893	positive regulation of metabolic process	1	1	0	0	425	383	3	3	0.348536	0.458374	1	1
	Accession	Gene	Expression value
GO:0012501	programmed cell death	1	1	0	0	713	641	2	2	0.514908	0.573975	1	1
	Accession	Gene	Expression value
GO:0065008	regulation of biological quality	2	2	0	0	916	825	0	0	0.230529	0.363258	0.5	0.912281
	Accession	Gene	Expression value
GO:0006412	translation	1	1	0	0	325	294	135	122	0.279626	0.398371	1	1
	Accession	Gene	Expression value
GO:0006461	protein complex assembly	1	1	1	1	238	215	87	80	0.212765	0.352892	0.0848091	0.705612
	Accession	Gene	Expression value
	BC024238	MKI67IP	-0.627
GO:0045859	regulation of protein kinase activity	1	1	0	0	226	203	4	4	0.202112	0.350328	1	1
	Accession	Gene	Expression value
GO:0051261	protein depolymerization	1	1	0	0	41	33	0	0	0.0358428	0.15726	0.5	0.912281
	Accession	Gene	Expression value
GO:0032271	regulation of protein polymerization	1	1	0	0	28	28	0	0	0.0304909	0.140936	0.5	0.912281
	Accession	Gene	Expression value
GO:0042303	molting cycle	1	1	0	0	15	15	0	0	0.0164449	0.13344	0.5	0.912281
	Accession	Gene	Expression value
GO:0051129	negative regulation of cellular component organization and biogenesis	1	1	0	0	80	66	0	0	0.0704738	0.208636	0.5	0.912281
	Accession	Gene	Expression value
GO:0001558	regulation of cell growth	1	1	0	0	151	133	89	79	0.137216	0.282583	1	1
	Accession	Gene	Expression value
GO:0046777	protein amino acid autophosphorylation	1	1	1	1	48	45	45	42	0.048574	0.184332	0.0454061	0.472224
	Accession	Gene	Expression value
	AK055228	PAK1	0.255
GO:0051338	regulation of transferase activity	1	1	0	0	236	212	0	0	0.210115	0.352451	0.5	0.912281
	Accession	Gene	Expression value
GO:0051495	positive regulation of cytoskeleton organization and biogenesis	1	1	0	0	18	17	2	2	0.0186182	0.13344	1	1
	Accession	Gene	Expression value
GO:0051341	regulation of oxidoreductase activity	1	1	1	1	17	16	1	1	0.0175321	0.13344	0.00110433	0.11485
	Accession	Gene	Expression value
	AF243044	ECSIT	-0.44
GO:0022618	ribonucleoprotein complex assembly	1	1	0	0	82	75	0	0	0.0797134	0.209878	0.5	0.912281
	Accession	Gene	Expression value
GO:0016072	rRNA metabolic process	1	1	1	1	64	58	1	1	0.0621876	0.199	0.00110433	0.11485
	Accession	Gene	Expression value
	BC024238	MKI67IP	-0.627
GO:0032273	positive regulation of protein polymerization	1	1	0	0	13	13	1	1	0.014267	0.13344	1	1
	Accession	Gene	Expression value
GO:0051246	regulation of protein metabolic process	2	2	0	0	306	278	32	30	0.036971	0.15726	1	1
	Accession	Gene	Expression value
GO:0045926	negative regulation of growth	1	1	0	0	64	57	3	3	0.0611469	0.198728	1	1
	Accession	Gene	Expression value
GO:0044255	cellular lipid metabolic process	2	2	0	0	547	485	0	0	0.0987023	0.236802	0.5	0.912281
	Accession	Gene	Expression value
GO:0030705	cytoskeleton-dependent intracellular transport	1	1	0	0	125	103	0	0	0.107909	0.252192	0.5	0.912281
	Accession	Gene	Expression value
GO:0006355	regulation of transcription, DNA-dependent	2	2	1	1	2072	1852	1739	1556	0.623949	0.655461	0.475657	0.912281
	Accession	Gene	Expression value
	AK127245	MTA3	-1.233
GO:0043549	regulation of kinase activity	1	1	0	0	232	208	0	0	0.206568	0.352451	0.5	0.912281
	Accession	Gene	Expression value
GO:0006066	alcohol metabolic process	1	1	0	0	275	253	4	4	0.245623	0.370215	1	1
	Accession	Gene	Expression value
GO:0031323	regulation of cellular metabolic process	4	4	0	0	2564	2296	1	1	0.24101	0.366294	1	1
	Accession	Gene	Expression value
GO:0044237	cellular metabolic process	9	9	0	0	6423	5748	16	14	0.140571	0.283872	1	1
	Accession	Gene	Expression value
GO:0043193	positive regulation of gene-specific transcription	1	1	1	1	27	23	14	14	0.0251111	0.13344	0.0153565	0.243112
	Accession	Gene	Expression value
	BC056909	PSRC1	-1.391
GO:0031110	regulation of microtubule polymerization or depolymerization	1	1	0	0	21	19	2	1	0.020787	0.13344	1	1
	Accession	Gene	Expression value
GO:0006955	immune response	1	1	0	0	559	493	360	310	0.425143	0.505335	1	1
	Accession	Gene	Expression value
GO:0006694	steroid biosynthetic process	1	1	0	0	76	65	27	22	0.0694418	0.208636	1	1
	Accession	Gene	Expression value
GO:0009889	regulation of biosynthetic process	3	3	0	0	2358	2113	0	0	0.419154	0.503953	0.5	0.912281
	Accession	Gene	Expression value
GO:0010468	regulation of gene expression	3	3	0	0	2348	2099	4	3	0.414724	0.501527	1	1
	Accession	Gene	Expression value
GO:0022613	ribonucleoprotein complex biogenesis and assembly	1	1	0	0	156	143	0	0	0.146782	0.290767	0.5	0.912281
	Accession	Gene	Expression value
GO:0010639	negative regulation of organelle organization and biogenesis	1	1	0	0	57	46	0	0	0.0496278	0.184332	0.5	0.912281
	Accession	Gene	Expression value
GO:0008203	cholesterol metabolic process	1	1	0	0	78	70	46	43	0.074591	0.208636	1	1
	Accession	Gene	Expression value
GO:0051649	establishment of localization in cell	2	2	0	0	794	685	2	1	0.173521	0.313847	1	1
	Accession	Gene	Expression value
GO:0032535	regulation of cellular component size	1	1	0	0	50	44	0	0	0.0475191	0.184332	0.5	0.912281
	Accession	Gene	Expression value
GO:0043284	biopolymer biosynthetic process	4	4	0	0	2553	2276	0	0	0.235997	0.366294	0.5	0.912281
	Accession	Gene	Expression value
GO:0044267	cellular protein metabolic process	4	4	0	0	2443	2198	4	3	0.21677	0.352892	1	1
	Accession	Gene	Expression value
GO:0016310	phosphorylation	1	1	0	0	721	643	19	16	0.516026	0.573975	1	1
	Accession	Gene	Expression value
GO:0015031	protein transport	2	2	2	2	665	588	345	304	0.135923	0.282583	0.0434902	0.472224
	Accession	Gene	Expression value
	AF004563	STXBP1	-1.99
	AK025790	KIF20A	-1.756
GO:0007243	protein kinase cascade	1	1	0	0	378	345	80	67	0.31991	0.437771	1	1
	Accession	Gene	Expression value
GO:0030041	actin filament polymerization	1	1	1	1	28	27	10	9	0.0294172	0.139063	0.00989771	0.187157
	Accession	Gene	Expression value
	AK125819	GSN	-0.175
GO:0006796	phosphate metabolic process	1	1	0	0	877	778	18	18	0.58609	0.628386	1	1
	Accession	Gene	Expression value
GO:0006139	nucleobase, nucleoside, nucleotide and nucleic acid metabolic process	4	4	0	0	3309	2932	61	52	0.411023	0.500221	1	1
	Accession	Gene	Expression value
GO:0032886	regulation of microtubule-based process	1	1	0	0	23	21	0	0	0.0229513	0.13344	0.5	0.912281
	Accession	Gene	Expression value
GO:0001942	hair follicle development	1	1	1	1	15	15	4	4	0.0164449	0.13344	0.00441042	0.143264
	Accession	Gene	Expression value
	AK026549	NSDHL	-0.799
GO:0010604	positive regulation of macromolecule metabolic process	1	1	0	0	388	349	0	0	0.322978	0.439081	0.5	0.912281
	Accession	Gene	Expression value
GO:0051494	negative regulation of cytoskeleton organization and biogenesis	1	1	0	0	50	40	0	0	0.0432887	0.17655	0.5	0.912281
	Accession	Gene	Expression value
GO:0051014	actin filament severing	1	1	1	1	5	4	5	4	0.00441042	0.13344	0.00441042	0.143264
	Accession	Gene	Expression value
	AK125819	GSN	-0.175
GO:0006887	exocytosis	1	1	0	0	78	66	37	30	0.0704738	0.208636	1	1
	Accession	Gene	Expression value
GO:0051493	regulation of cytoskeleton organization and biogenesis	2	2	0	0	89	77	3	3	0.00319909	0.13344	1	1
	Accession	Gene	Expression value
GO:0009058	biosynthetic process	7	7	0	0	3434	3070	47	41	0.0370468	0.15726	1	1
	Accession	Gene	Expression value
GO:0032970	regulation of actin filament-based process	1	1	0	0	62	52	0	0	0.0559273	0.190703	0.5	0.912281
	Accession	Gene	Expression value
GO:0050896	response to stimulus	1	1	0	0	2057	1835	196	177	0.381362	0.480747	1	1
	Accession	Gene	Expression value
GO:0048513	organ development	1	1	0	0	1015	920	0	0	0.649421	0.672037	0.5	0.912281
	Accession	Gene	Expression value
GO:0022406	membrane docking	1	1	0	0	25	22	0	0	0.0240317	0.13344	0.5	0.912281
	Accession	Gene	Expression value
GO:0051179	localization	2	2	0	0	2698	2415	0	0	0.487605	0.557969	0.5	0.912281
	Accession	Gene	Expression value
GO:0016070	RNA metabolic process	3	3	0	0	2630	2335	16	15	0.488223	0.557969	1	1
	Accession	Gene	Expression value
GO:0031109	microtubule polymerization or depolymerization	1	1	0	0	24	22	0	0	0.0240317	0.13344	0.5	0.912281
	Accession	Gene	Expression value
GO:0007154	cell communication	2	2	0	0	3239	2902	68	61	0.352468	0.458374	1	1
	Accession	Gene	Expression value
GO:0006996	organelle organization and biogenesis	4	4	0	0	1113	953	8	7	0.0181644	0.13344	1	1
	Accession	Gene	Expression value
GO:0016540	protein autoprocessing	1	1	0	0	49	46	1	1	0.0496278	0.184332	1	1
	Accession	Gene	Expression value
GO:0009303	rRNA transcription	1	1	1	1	11	10	5	5	0.0109917	0.13344	0.00551016	0.143264
	Accession	Gene	Expression value
	BC024238	MKI67IP	-0.627
GO:0022404	molting cycle process	1	1	0	0	15	15	0	0	0.0164449	0.13344	0.5	0.912281
	Accession	Gene	Expression value
GO:0016192	vesicle-mediated transport	2	2	2	2	473	409	153	136	0.0736564	0.208636	0.00966051	0.187157
	Accession	Gene	Expression value
	AF004563	STXBP1	-1.99
	AK025790	KIF20A	-1.756
GO:0006350	transcription	4	4	0	0	2297	2046	1408	1240	0.180974	0.324505	0.239682	0.912281
	Accession	Gene	Expression value
GO:0009059	macromolecule biosynthetic process	5	5	0	0	2971	2650	3	2	0.154577	0.300486	1	1
	Accession	Gene	Expression value
GO:0051252	regulation of RNA metabolic process	2	2	0	0	2085	1864	1	1	0.627667	0.656053	1	1
	Accession	Gene	Expression value
GO:0016485	protein processing	1	1	0	0	84	76	12	10	0.0807347	0.20991	1	1
	Accession	Gene	Expression value
GO:0040008	regulation of growth	1	1	0	0	178	159	4	3	0.161879	0.307699	1	1
	Accession	Gene	Expression value
GO:0051258	protein polymerization	2	2	0	0	65	61	26	23	0.00202166	0.13344	1	1
	Accession	Gene	Expression value
GO:0006695	cholesterol biosynthetic process	1	1	1	1	23	20	16	15	0.0218697	0.13344	0.0164449	0.243112
	Accession	Gene	Expression value
	AK026549	NSDHL	-0.799
GO:0007264	small GTPase mediated signal transduction	1	1	1	1	477	408	177	162	0.366746	0.473809	0.164682	0.912281
	Accession	Gene	Expression value
	Y07566	RIT1	1.241
GO:0008361	regulation of cell size	1	1	0	0	192	170	4	4	0.172113	0.313847	1	1
	Accession	Gene	Expression value
GO:0031112	positive regulation of microtubule polymerization or depolymerization	1	1	0	0	8	8	0	0	0.00880253	0.13344	0.5	0.912281
	Accession	Gene	Expression value
GO:0048856	anatomical structure development	1	1	0	0	1663	1499	0	0	0.496506	0.564335	0.5	0.912281
	Accession	Gene	Expression value
GO:0008064	regulation of actin polymerization and/or depolymerization	1	1	0	0	46	40	2	2	0.0432887	0.17655	1	1
	Accession	Gene	Expression value
GO:0043506	regulation of JNK activity	1	1	0	0	29	25	0	0	0.0272664	0.135033	0.5	0.912281
	Accession	Gene	Expression value
GO:0008154	actin polymerization and/or depolymerization	1	1	0	0	59	53	6	6	0.0569734	0.191137	1	1
	Accession	Gene	Expression value
GO:0043406	positive regulation of MAP kinase activity	1	1	0	0	71	63	8	7	0.0673746	0.208636	1	1
	Accession	Gene	Expression value
GO:0007242	intracellular signaling cascade	2	2	0	0	1355	1200	256	224	0.386709	0.483972	1	1
	Accession	Gene	Expression value
GO:0008104	protein localization	2	2	0	0	728	642	30	26	0.156605	0.30161	1	1
	Accession	Gene	Expression value
GO:0043412	biopolymer modification	1	1	0	0	1304	1166	0	0	0.738088	0.741653	0.5	0.912281
	Accession	Gene	Expression value
GO:0006629	lipid metabolic process	2	2	0	0	674	599	230	213	0.14008	0.283872	1	1
	Accession	Gene	Expression value
GO:0006904	vesicle docking during exocytosis	1	1	1	1	18	15	14	12	0.0164449	0.13344	0.0131764	0.228391
	Accession	Gene	Expression value
	AF004563	STXBP1	-1.99
GO:0065003	macromolecular complex assembly	2	2	0	0	440	397	0	0	0.0699276	0.208636	0.5	0.912281
	Accession	Gene	Expression value
GO:0032956	regulation of actin cytoskeleton organization and biogenesis	1	1	0	0	60	50	4	2	0.0538319	0.18978	1	1
	Accession	Gene	Expression value
GO:0051254	positive regulation of RNA metabolic process	1	1	0	0	247	220	0	0	0.217165	0.352892	0.5	0.912281
	Accession	Gene	Expression value
GO:0006643	membrane lipid metabolic process	1	1	0	0	188	169	2	2	0.171187	0.313847	1	1
	Accession	Gene	Expression value
GO:0016265	death	1	1	0	0	759	682	0	0	0.537336	0.582114	0.5	0.912281
	Accession	Gene	Expression value
GO:0045792	negative regulation of cell size	1	1	0	0	58	51	2	2	0.0548801	0.190251	1	1
	Accession	Gene	Expression value
GO:0030308	negative regulation of cell growth	1	1	1	1	56	49	56	49	0.0527825	0.189289	0.0527825	0.522798
	Accession	Gene	Expression value
	BC056909	PSRC1	-1.391
null	unknownP	5	5	5	5	6893	4650	6893	4650	0.618541	0.655461	0.618541	1
	Accession	Gene	Expression value
	AL096857	BAT2D1	0.147
	BM709368	FAM138D	0.318
	BC017701	C4orf18	1.102
	BC016402	C1orf122	0.377
	BC041424	LOC729348	-0.035
GO:0006915	apoptosis	1	1	1	1	705	634	333	292	0.510979	0.573975	0.278001	0.912281
	Accession	Gene	Expression value
	AK055228	PAK1	0.255
GO:0007165	signal transduction	2	2	1	1	2936	2630	1317	1196	0.425161	0.505335	0.747324	1
	Accession	Gene	Expression value
	Y07566	RIT1	1.241
GO:0043405	regulation of MAP kinase activity	1	1	0	0	102	90	3	3	0.094921	0.232277	1	1
	Accession	Gene	Expression value
GO:0045860	positive regulation of protein kinase activity	1	1	0	0	132	116	5	5	0.120722	0.27219	1	1
	Accession	Gene	Expression value
GO:0048522	positive regulation of cellular process	1	1	0	0	949	854	0	0	0.621214	0.655461	0.5	0.912281
	Accession	Gene	Expression value
GO:0044238	primary metabolic process	9	9	0	0	6325	5647	0	0	0.128048	0.277436	0.5	0.912281
	Accession	Gene	Expression value
GO:0045184	establishment of protein localization	2	2	0	0	667	589	3	2	0.1363	0.282583	1	1
	Accession	Gene	Expression value
GO:0050789	regulation of biological process	6	6	0	0	5682	5074	0	0	0.509174	0.573975	0.5	0.912281
	Accession	Gene	Expression value
GO:0050790	regulation of catalytic activity	2	2	0	0	547	486	0	0	0.0990469	0.236802	0.5	0.912281
	Accession	Gene	Expression value
GO:0032774	RNA biosynthetic process	3	3	0	0	2129	1904	0	0	0.352595	0.458374	0.5	0.912281
	Accession	Gene	Expression value
GO:0051128	regulation of cellular component organization and biogenesis	2	2	0	0	252	222	1	1	0.0244202	0.13344	1	1
	Accession	Gene	Expression value
GO:0006464	protein modification process	1	1	0	0	1250	1118	157	142	0.722645	0.729661	1	1
	Accession	Gene	Expression value
GO:0048278	vesicle docking	1	1	0	0	20	17	2	2	0.0186182	0.13344	1	1
	Accession	Gene	Expression value
GO:0008219	cell death	1	1	0	0	759	682	49	43	0.537336	0.582114	1	1
	Accession	Gene	Expression value
GO:0000226	microtubule cytoskeleton organization and biogenesis	1	1	0	0	92	83	25	22	0.0878538	0.220164	1	1
	Accession	Gene	Expression value
GO:0001578	microtubule bundle formation	1	1	1	1	8	7	6	5	0.00770622	0.13344	0.00551016	0.143264
	Accession	Gene	Expression value
	BC056909	PSRC1	-1.391
GO:0051693	actin filament capping	1	1	0	0	26	20	0	0	0.0218697	0.13344	0.5	0.912281
	Accession	Gene	Expression value
GO:0002376	immune system process	1	1	0	0	741	656	1	1	0.52323	0.575829	1	1
	Accession	Gene	Expression value
GO:0050794	regulation of cellular process	6	6	0	0	5533	4940	3	2	0.478109	0.552482	1	1
	Accession	Gene	Expression value
GO:0051247	positive regulation of protein metabolic process	1	1	0	0	81	74	2	1	0.0786911	0.209878	1	1
	Accession	Gene	Expression value
GO:0045449	regulation of transcription	3	3	1	1	2206	1971	107	93	0.373997	0.478344	0.097934	0.783472
	Accession	Gene	Expression value
	AB007930	POGZ	-0.163
GO:0051347	positive regulation of transferase activity	1	1	0	0	138	121	2	2	0.125604	0.275006	1	1
	Accession	Gene	Expression value
GO:0019222	regulation of metabolic process	4	4	0	0	2622	2349	3	3	0.254443	0.38075	1	1
	Accession	Gene	Expression value
GO:0009892	negative regulation of metabolic process	1	1	0	0	411	370	0	0	0.338873	0.454745	0.5	0.912281
	Accession	Gene	Expression value
GO:0016043	cellular component organization and biogenesis	5	5	0	0	1681	1471	19	14	0.0184256	0.13344	1	1
	Accession	Gene	Expression value
GO:0006950	response to stress	1	1	0	0	1161	1039	84	74	0.69535	0.708984	1	1
	Accession	Gene	Expression value
GO:0043170	macromolecule metabolic process	7	7	0	0	5435	4853	0	0	0.269217	0.387061	0.5	0.912281
	Accession	Gene	Expression value
GO:0030036	actin cytoskeleton organization and biogenesis	1	1	0	0	230	186	107	87	0.186788	0.329254	1	1
	Accession	Gene	Expression value
GO:0016049	cell growth	1	1	0	0	183	162	33	30	0.164682	0.308593	1	1
	Accession	Gene	Expression value
GO:0009987	cellular process	12	12	0	0	10167	9056	6	6	0.232594	0.363756	1	1
	Accession	Gene	Expression value
GO:0045893	positive regulation of transcription, DNA-dependent	1	1	0	0	246	219	69	61	0.216287	0.352892	1	1
	Accession	Gene	Expression value
GO:0065007	biological regulation	7	7	0	0	5998	5359	0	0	0.374856	0.478344	0.5	0.912281
	Accession	Gene	Expression value
GO:0031324	negative regulation of cellular metabolic process	1	1	0	0	406	366	0	0	0.335873	0.453646	0.5	0.912281
	Accession	Gene	Expression value
GO:0055114	oxidation reduction	1	1	1	1	500	450	470	422	0.396266	0.487712	0.376734	0.912281
	Accession	Gene	Expression value
	AK026549	NSDHL	-0.799
GO:0046907	intracellular transport	1	1	0	0	650	562	14	13	0.46878	0.544727	1	1
	Accession	Gene	Expression value
GO:0032268	regulation of cellular protein metabolic process	2	2	0	0	255	232	0	0	0.0265035	0.134457	0.5	0.912281
	Accession	Gene	Expression value
GO:0006984	ER-nuclear signaling pathway	1	1	1	1	26	20	5	3	0.0218697	0.13344	0.00330954	0.143264
	Accession	Gene	Expression value
	AK055228	PAK1	0.255
GO:0043687	post-translational protein modification	1	1	0	0	986	878	7	7	0.631709	0.656978	1	1
	Accession	Gene	Expression value
GO:0008654	phospholipid biosynthetic process	1	1	1	1	78	68	34	27	0.0725346	0.208636	0.0294172	0.339932
	Accession	Gene	Expression value
	AL832419	CRLS1	-1.367
GO:0009891	positive regulation of biosynthetic process	1	1	0	0	354	319	0	0	0.299645	0.418297	0.5	0.912281
	Accession	Gene	Expression value
GO:0048523	negative regulation of cellular process	2	2	0	0	1017	911	0	0	0.266408	0.387061	0.5	0.912281
	Accession	Gene	Expression value
GO:0051130	positive regulation of cellular component organization and biogenesis	1	1	0	0	62	56	0	0	0.0601052	0.198443	0.5	0.912281
	Accession	Gene	Expression value
GO:0007018	microtubule-based movement	1	1	1	1	107	85	96	74	0.0898783	0.222556	0.0786911	0.68199
	Accession	Gene	Expression value
	AK025790	KIF20A	-1.756
GO:0006644	phospholipid metabolic process	1	1	0	0	143	127	21	19	0.131428	0.281825	1	1
	Accession	Gene	Expression value
GO:0006952	defense response	1	1	0	0	480	442	62	58	0.390745	0.483972	1	1
	Accession	Gene	Expression value
GO:0031116	positive regulation of microtubule polymerization	1	1	1	1	8	8	8	8	0.00880253	0.13344	0.00880253	0.187157
	Accession	Gene	Expression value
	BC056909	PSRC1	-1.391
GO:0008150	biological_process	13	13	0	0	12071	10739	565	497	0.380342	0.480747	1	1
	Accession	Gene	Expression value
GO:0022405	hair cycle process	1	1	0	0	15	15	0	0	0.0164449	0.13344	0.5	0.912281
	Accession	Gene	Expression value
GO:0019219	regulation of nucleobase, nucleoside, nucleotide and nucleic acid metabolic process	3	3	0	0	2267	2024	0	0	0.3909	0.483972	0.5	0.912281
	Accession	Gene	Expression value
GO:0045087	innate immune response	1	1	1	1	111	101	70	64	0.105923	0.250362	0.0684087	0.618653
	Accession	Gene	Expression value
	AF243044	ECSIT	-0.44
GO:0008152	metabolic process	9	9	0	0	6957	6222	506	447	0.209028	0.352451	1	1
	Accession	Gene	Expression value
GO:0046903	secretion	1	1	0	0	245	212	5	5	0.210115	0.352451	1	1
	Accession	Gene	Expression value
GO:0032502	developmental process	3	3	0	0	2723	2446	0	0	0.521636	0.575829	0.5	0.912281
	Accession	Gene	Expression value
GO:0045935	positive regulation of nucleobase, nucleoside, nucleotide and nucleic acid metabolic process	1	1	0	0	314	282	0	0	0.269826	0.387061	0.5	0.912281
	Accession	Gene	Expression value
GO:0030042	actin filament depolymerization	1	1	0	0	27	21	0	0	0.0229513	0.13344	0.5	0.912281
	Accession	Gene	Expression value
GO:0010638	positive regulation of organelle organization and biogenesis	1	1	0	0	20	19	0	0	0.020787	0.13344	0.5	0.912281
	Accession	Gene	Expression value
GO:0044249	cellular biosynthetic process	4	4	0	0	2829	2538	5	4	0.303846	0.421333	1	1
	Accession	Gene	Expression value
GO:0043933	macromolecular complex subunit organization	2	2	0	0	460	414	0	0	0.0752295	0.208636	0.5	0.912281
	Accession	Gene	Expression value
GO:0060255	regulation of macromolecule metabolic process	4	4	0	0	2508	2245	0	0	0.228292	0.362479	0.5	0.912281
	Accession	Gene	Expression value
GO:0051016	barbed-end actin filament capping	1	1	1	1	26	20	26	20	0.0218697	0.13344	0.0218697	0.280816
	Accession	Gene	Expression value
	AK125819	GSN	-0.175
GO:0007049	cell cycle	1	1	1	1	772	682	363	318	0.537336	0.582114	0.298855	0.912281
	Accession	Gene	Expression value
	BC056909	PSRC1	-1.391
GO:0032501	multicellular organismal process	2	2	0	0	2764	2486	0	0	0.466552	0.544727	0.5	0.912281
	Accession	Gene	Expression value
GO:0032940	secretion by cell	1	1	0	0	154	131	3	3	0.135291	0.282583	1	1
	Accession	Gene	Expression value
GO:0000165	MAPKKK cascade	1	1	1	1	155	140	24	21	0.143922	0.287845	0.0229513	0.280816
	Accession	Gene	Expression value
	AK055228	PAK1	0.255
GO:0019538	protein metabolic process	4	4	0	0	2489	2240	20	18	0.227057	0.362479	1	1
	Accession	Gene	Expression value
