# Supplementary material for: Constitutive gene expression profile segregates toxicity in locally advanced breast cancer patients treated with high-dose hyperfractionated radical radiotherapy
Source: Radiat Oncol. 2009 Jun 4;4:17. doi: 10.1186/1748-717X-4-17 (PMC2698866; doi:10.1186/1748-717X-4-17)
Supplement: Additional file 8 — Functional Classification. Acute toxicity, 2 Gy. The table contains the functional classification in relation to biological process of genes regulated in irradiated lymphocytes and involved in acute toxicity. [file 1748-717X-4-17-S8.xls]

## Sheet: bioprocess
Functional Classification (Biological Process). Acute toxicity, 2 Gy.
GO ID	Function Name	Total Input IDs (collapse)	Total Input Genes (collapse)	Total Input IDs (expand)	Total Input Genes (expand)	Reference Input IDs (collapse)	Reference Input Genes (collapse)	Reference Input IDs (expand)	Reference Input Genes (expand)	P-Value (collapse)
GO:0010556	regulation of macromolecule biosynthetic process	4	4	0	0	2332	2088	0	0	0.31582
	Accession	Gene	Expression value
GO:0048731	system development	1	1	0	0	1429	1295	0	0	0.462523
	Accession	Gene	Expression value
GO:0006351	transcription, DNA-dependent	4	4	0	0	2125	1901	7	7	0.256068
	Accession	Gene	Expression value
GO:0044260	cellular macromolecule metabolic process	2	2	0	0	2550	2297	0	0	0.374138
	Accession	Gene	Expression value
GO:0006468	protein amino acid phosphorylation	1	1	1	1	618	551	464	411	0.535106
	Accession	Gene	Expression value
	BC062558	PKN3	-0.384
GO:0006732	coenzyme metabolic process	2	2	0	0	114	101	0	0	0.00825211
	Accession	Gene	Expression value
GO:0007265	Ras protein signal transduction	2	2	0	0	281	233	58	50	0.0396586
	Accession	Gene	Expression value
GO:0042221	response to chemical stimulus	1	1	0	0	540	482	1	1	0.487515
	Accession	Gene	Expression value
GO:0015980	energy derivation by oxidation of organic compounds	1	1	0	0	84	78	2	2	0.101245
	Accession	Gene	Expression value
GO:0048741	skeletal muscle fiber development	1	1	0	0	41	36	5	4	0.0480089
	Accession	Gene	Expression value
GO:0007266	Rho protein signal transduction	1	1	0	0	120	98	20	18	0.125588
	Accession	Gene	Expression value
GO:0006261	DNA-dependent DNA replication	1	1	0	0	70	63	10	10	0.0825664
	Accession	Gene	Expression value
GO:0007519	skeletal muscle development	1	1	0	0	67	59	25	22	0.0775232
	Accession	Gene	Expression value
GO:0006793	phosphorus metabolic process	2	2	0	0	877	778	0	0	0.287303
	Accession	Gene	Expression value
GO:0043283	biopolymer metabolic process	6	6	0	0	4444	3953	0	0	0.462249
	Accession	Gene	Expression value
GO:0007275	multicellular organismal development	2	2	1	1	1941	1754	778	690	0.708474
	Accession	Gene	Expression value
	X72841	RBBP7	-0.907
GO:0035023	regulation of Rho protein signal transduction	1	1	1	1	96	76	79	62	0.0987758
	Accession	Gene	Expression value
	AK127045	ARHGEF18	0.333
GO:0051674	localization of cell	1	1	0	0	358	316	0	0	0.353285
	Accession	Gene	Expression value
GO:0007178	transmembrane receptor protein serine/threonine kinase signaling pathway	1	1	0	0	80	73	4	4	0.0950596
	Accession	Gene	Expression value
GO:0006366	transcription from RNA polymerase II promoter	1	1	0	0	593	537	123	113	0.525804
	Accession	Gene	Expression value
GO:0007179	transforming growth factor beta receptor signaling pathway	1	1	1	1	49	44	25	22	0.0583753
	Accession	Gene	Expression value
	AF035528	SMAD6	-0.456
GO:0006357	regulation of transcription from RNA polymerase II promoter	1	1	1	1	426	384	166	146	0.411886
	Accession	Gene	Expression value
	D79984	SUPT6H	0.441
GO:0010467	gene expression	4	4	0	0	3037	2694	0	0	0.514352
	Accession	Gene	Expression value
GO:0046578	regulation of Ras protein signal transduction	2	2	0	0	200	163	1	1	0.0205088
	Accession	Gene	Expression value
GO:0051276	chromosome organization and biogenesis	2	2	0	0	349	302	12	9	0.0630642
	Accession	Gene	Expression value
GO:0008610	lipid biosynthetic process	1	1	0	0	255	228	23	21	0.269161
	Accession	Gene	Expression value
GO:0012501	programmed cell death	1	1	0	0	713	641	2	2	0.590882
	Accession	Gene	Expression value
GO:0007517	muscle development	1	1	0	0	153	139	58	54	0.173541
	Accession	Gene	Expression value
GO:0006744	ubiquinone biosynthetic process	1	1	1	1	9	7	9	7	0.00951203
	Accession	Gene	Expression value
	BC039906	PDSS2	-0.079
GO:0051056	regulation of small GTPase mediated signal transduction	2	2	0	0	252	206	56	47	0.0316699
	Accession	Gene	Expression value
GO:0046356	acetyl-CoA catabolic process	1	1	0	0	21	20	0	0	0.0269491
	Accession	Gene	Expression value
GO:0006102	isocitrate metabolic process	1	1	1	1	3	3	3	3	0.00408719
	Accession	Gene	Expression value
	AF020038	IDH1	-1.562
GO:0030384	phosphoinositide metabolic process	1	1	0	0	56	51	2	2	0.0673576
	Accession	Gene	Expression value
GO:0044255	cellular lipid metabolic process	2	2	0	0	547	485	0	0	0.140585
	Accession	Gene	Expression value
GO:0006097	glyoxylate cycle	1	1	1	1	1	1	1	1	0.00136417
	Accession	Gene	Expression value
	AF020038	IDH1	-1.562
GO:0006355	regulation of transcription, DNA-dependent	4	4	3	3	2072	1852	1739	1556	0.240918
	Accession	Gene	Expression value
	D16431	HDGF	-0.119
	X72841	RBBP7	-0.907
	AF035528	SMAD6	-0.456
GO:0031323	regulation of cellular metabolic process	4	4	0	0	2564	2296	1	1	0.384357
	Accession	Gene	Expression value
GO:0044237	cellular metabolic process	10	10	0	0	6423	5748	16	14	0.224773
	Accession	Gene	Expression value
GO:0009889	regulation of biosynthetic process	4	4	0	0	2358	2113	0	0	0.323982
	Accession	Gene	Expression value
GO:0008283	cell proliferation	4	4	4	4	688	621	215	195	0.00907846
	Accession	Gene	Expression value
	U52100	EMP2	-1.178
	D16431	HDGF	-0.119
	X93207	NRD1	-0.412
	X72841	RBBP7	-0.907
GO:0010468	regulation of gene expression	4	4	0	0	2348	2099	4	3	0.319408
	Accession	Gene	Expression value
GO:0048747	muscle fiber development	1	1	0	0	42	37	1	1	0.0493106
	Accession	Gene	Expression value
GO:0051187	cofactor catabolic process	1	1	0	0	30	25	0	0	0.0335775
	Accession	Gene	Expression value
GO:0044267	cellular protein metabolic process	2	2	0	0	2443	2198	4	3	0.406079
	Accession	Gene	Expression value
GO:0043284	biopolymer biosynthetic process	5	5	0	0	2553	2276	0	0	0.189191
	Accession	Gene	Expression value
GO:0016310	phosphorylation	2	2	1	1	721	643	19	16	0.2181
	Accession	Gene	Expression value
	U78575	PIP5K1A	-0.637
GO:0007166	cell surface receptor linked signal transduction	1	1	0	0	1216	1111	120	106	0.792811
	Accession	Gene	Expression value
GO:0007243	protein kinase cascade	1	1	1	1	378	345	80	67	0.378926
	Accession	Gene	Expression value
	J03075	PRKCSH	-0.994
GO:0006139	nucleobase, nucleoside, nucleotide and nucleic acid metabolic process	5	5	0	0	3309	2932	61	52	0.370351
	Accession	Gene	Expression value
GO:0006796	phosphate metabolic process	2	2	0	0	877	778	18	18	0.287303
	Accession	Gene	Expression value
GO:0006091	generation of precursor metabolites and energy	1	1	0	0	207	191	46	42	0.230764
	Accession	Gene	Expression value
GO:0006259	DNA metabolic process	2	2	0	0	458	406	11	11	0.104906
	Accession	Gene	Expression value
GO:0044262	cellular carbohydrate metabolic process	1	1	0	0	260	242	9	9	0.283208
	Accession	Gene	Expression value
GO:0051188	cofactor biosynthetic process	1	1	0	0	70	60	0	0	0.0787865
	Accession	Gene	Expression value
GO:0009058	biosynthetic process	6	6	0	0	3434	3070	47	41	0.228492
	Accession	Gene	Expression value
GO:0048468	cell development	1	1	0	0	381	345	6	6	0.378926
	Accession	Gene	Expression value
GO:0009108	coenzyme biosynthetic process	1	1	0	0	53	45	0	0	0.0596635
	Accession	Gene	Expression value
GO:0050896	response to stimulus	1	1	0	0	2057	1835	196	177	0.267074
	Accession	Gene	Expression value
GO:0048513	organ development	1	1	0	0	1015	920	0	0	0.726094
	Accession	Gene	Expression value
GO:0006650	glycerophospholipid metabolic process	1	1	1	1	83	73	2	2	0.0950596
	Accession	Gene	Expression value
	U78575	PIP5K1A	-0.637
GO:0043062	extracellular structure organization and biogenesis	1	1	0	0	73	68	0	0	0.0888334
	Accession	Gene	Expression value
GO:0006928	cell motility	1	1	0	0	358	316	89	82	0.353285
	Accession	Gene	Expression value
GO:0051179	localization	1	1	0	0	2698	2415	0	0	0.136136
	Accession	Gene	Expression value
GO:0006099	tricarboxylic acid cycle	1	1	1	1	21	20	21	20	0.0269491
	Accession	Gene	Expression value
	AF020038	IDH1	-1.562
GO:0016070	RNA metabolic process	4	4	0	0	2630	2335	16	15	0.397284
	Accession	Gene	Expression value
GO:0007154	cell communication	7	7	0	0	3239	2902	68	61	0.0839499
	Accession	Gene	Expression value
GO:0007167	enzyme linked receptor protein signaling pathway	1	1	0	0	293	258	4	4	0.298946
	Accession	Gene	Expression value
GO:0006996	organelle organization and biogenesis	2	2	0	0	1113	953	8	7	0.376607
	Accession	Gene	Expression value
GO:0046488	phosphatidylinositol metabolic process	1	1	1	1	16	14	8	7	0.0189379
	Accession	Gene	Expression value
	U78575	PIP5K1A	-0.637
GO:0006084	acetyl-CoA metabolic process	1	1	0	0	23	22	1	1	0.0296056
	Accession	Gene	Expression value
GO:0006350	transcription	4	4	4	4	2297	2046	1408	1240	0.302184
	Accession	Gene	Expression value
	D79984	SUPT6H	0.441
	D16431	HDGF	-0.119
	X72841	RBBP7	-0.907
	AF035528	SMAD6	-0.456
GO:0007528	neuromuscular junction development	1	1	1	1	6	5	6	5	0.00680314
	Accession	Gene	Expression value
	X93207	NRD1	-0.412
GO:0009059	macromolecule biosynthetic process	5	5	0	0	2971	2650	3	2	0.288424
	Accession	Gene	Expression value
GO:0005975	carbohydrate metabolic process	1	1	1	1	397	359	197	174	0.390955
	Accession	Gene	Expression value
	AF020038	IDH1	-1.562
GO:0051252	regulation of RNA metabolic process	4	4	0	0	2085	1864	1	1	0.244605
	Accession	Gene	Expression value
GO:0007264	small GTPase mediated signal transduction	2	2	0	0	477	408	177	162	0.105773
	Accession	Gene	Expression value
GO:0032011	ARF protein signal transduction	1	1	0	0	48	42	1	1	0.0557938
	Accession	Gene	Expression value
GO:0048856	anatomical structure development	1	1	0	0	1663	1499	0	0	0.379657
	Accession	Gene	Expression value
GO:0007242	intracellular signaling cascade	3	3	0	0	1355	1200	256	224	0.222071
	Accession	Gene	Expression value
GO:0043412	biopolymer modification	1	1	0	0	1304	1166	0	0	0.808947
	Accession	Gene	Expression value
GO:0006629	lipid metabolic process	2	2	0	0	674	599	230	213	0.195944
	Accession	Gene	Expression value
GO:0006643	membrane lipid metabolic process	1	1	0	0	188	169	2	2	0.207031
	Accession	Gene	Expression value
GO:0016265	death	1	1	0	0	759	682	0	0	0.614122
	Accession	Gene	Expression value
GO:0032012	regulation of ARF protein signal transduction	1	1	1	1	47	41	18	15	0.0545005
	Accession	Gene	Expression value
	AB018306	IQSEC1	0.998
GO:0045333	cellular respiration	1	1	0	0	36	34	8	7	0.0454003
	Accession	Gene	Expression value
null	unknownP	8	7	8	7	6893	4650	6893	4650	0.4578
	Accession	Gene	Expression value
	BC024592	NCDN	-0.104
	AY203945	TRABD	0.9
	BC064528	CCDC21	-0.48
	CR607153	BRP44	-0.878
	AB032470	TM7SF3	-0.421
	BC006159	SUMF2	-0.557
	AY010114		-0.36
	BC039159		0.172
GO:0006915	apoptosis	1	1	1	1	705	634	333	292	0.586783
	Accession	Gene	Expression value
	AK096227	CKAP2	-0.68
GO:0009056	catabolic process	1	1	0	0	711	638	3	2	0.58913
	Accession	Gene	Expression value
GO:0007165	signal transduction	7	7	3	3	2936	2630	1317	1196	0.0537048
	Accession	Gene	Expression value
	U78575	PIP5K1A	-0.637
	D16431	HDGF	-0.119
	BC062558	PKN3	-0.384
GO:0009966	regulation of signal transduction	2	2	0	0	561	489	21	18	0.142461
	Accession	Gene	Expression value
GO:0044238	primary metabolic process	10	10	0	0	6325	5647	0	0	0.206093
	Accession	Gene	Expression value
GO:0006338	chromatin remodeling	1	1	1	1	52	42	31	26	0.0557938
	Accession	Gene	Expression value
	D79984	SUPT6H	0.441
GO:0050789	regulation of biological process	9	9	0	0	5682	5074	0	0	0.228294
	Accession	Gene	Expression value
GO:0006720	isoprenoid metabolic process	1	1	0	0	24	21	0	0	0.0282782
	Accession	Gene	Expression value
GO:0048869	cellular developmental process	1	1	0	0	1089	976	0	0	0.747522
	Accession	Gene	Expression value
GO:0032774	RNA biosynthetic process	4	4	0	0	2129	1904	0	0	0.257004
	Accession	Gene	Expression value
GO:0032787	monocarboxylic acid metabolic process	1	1	0	0	220	200	0	0	0.240277
	Accession	Gene	Expression value
GO:0009109	coenzyme catabolic process	1	1	0	0	23	22	0	0	0.0296056
	Accession	Gene	Expression value
GO:0030154	cell differentiation	1	1	0	0	975	879	373	331	0.709318
	Accession	Gene	Expression value
GO:0006464	protein modification process	1	1	0	0	1250	1118	157	142	0.794935
	Accession	Gene	Expression value
GO:0008219	cell death	1	1	0	0	759	682	49	43	0.614122
	Accession	Gene	Expression value
GO:0006081	aldehyde metabolic process	1	1	0	0	13	13	9	9	0.0175966
	Accession	Gene	Expression value
GO:0006749	glutathione metabolic process	1	1	1	1	18	16	11	9	0.0216152
	Accession	Gene	Expression value
	AF020038	IDH1	-1.562
GO:0051186	cofactor metabolic process	2	2	0	0	146	126	1	1	0.0126079
	Accession	Gene	Expression value
GO:0050794	regulation of cellular process	9	9	0	0	5533	4940	3	2	0.202603
	Accession	Gene	Expression value
GO:0006325	establishment and/or maintenance of chromatin architecture	2	2	0	0	266	232	13	11	0.0393501
	Accession	Gene	Expression value
GO:0009060	aerobic respiration	1	1	0	0	28	27	7	7	0.0362168
	Accession	Gene	Expression value
GO:0045449	regulation of transcription	4	4	0	0	2206	1971	107	93	0.278118
	Accession	Gene	Expression value
GO:0019222	regulation of metabolic process	4	4	0	0	2622	2349	3	3	0.401923
	Accession	Gene	Expression value
GO:0046487	glyoxylate metabolic process	1	1	0	0	2	2	1	1	0.00272656
	Accession	Gene	Expression value
GO:0016043	cellular component organization and biogenesis	3	3	0	0	1681	1471	19	14	0.324984
	Accession	Gene	Expression value
GO:0006743	ubiquinone metabolic process	1	1	0	0	9	7	0	0	0.00951203
	Accession	Gene	Expression value
GO:0006950	response to stress	1	1	0	0	1161	1039	84	74	0.76972
	Accession	Gene	Expression value
GO:0006508	proteolysis	1	1	1	1	643	581	406	367	0.554457
	Accession	Gene	Expression value
	X93207	NRD1	-0.412
GO:0043170	macromolecule metabolic process	7	7	0	0	5435	4853	0	0	0.510682
	Accession	Gene	Expression value
GO:0050808	synapse organization and biogenesis	1	1	0	0	37	34	6	6	0.0454003
	Accession	Gene	Expression value
GO:0009987	cellular process	15	15	0	0	10167	9056	6	6	0.170955
	Accession	Gene	Expression value
GO:0006082	organic acid metabolic process	1	1	0	0	459	410	0	0	0.432926
	Accession	Gene	Expression value
GO:0065007	biological regulation	9	9	0	0	5998	5359	0	0	0.287647
	Accession	Gene	Expression value
GO:0055114	oxidation reduction	1	1	1	1	500	450	470	422	0.463902
	Accession	Gene	Expression value
	AF020038	IDH1	-1.562
GO:0043687	post-translational protein modification	1	1	0	0	986	878	7	7	0.708897
	Accession	Gene	Expression value
GO:0006270	DNA replication initiation	1	1	1	1	22	22	15	15	0.0296056
	Accession	Gene	Expression value
	U92538	ORC5L	-0.266
GO:0006644	phospholipid metabolic process	1	1	0	0	143	127	21	19	0.159772
	Accession	Gene	Expression value
GO:0008150	biological_process	15	15	0	0	12071	10739	565	497	0.540892
	Accession	Gene	Expression value
GO:0006790	sulfur metabolic process	1	1	0	0	75	69	11	10	0.0900819
	Accession	Gene	Expression value
GO:0042375	quinone cofactor metabolic process	1	1	0	0	10	8	1	1	0.0108638
	Accession	Gene	Expression value
GO:0019219	regulation of nucleobase, nucleoside, nucleotide and nucleic acid metabolic process	4	4	0	0	2267	2024	0	0	0.295083
	Accession	Gene	Expression value
GO:0030509	BMP signaling pathway	1	1	1	1	43	40	32	29	0.0532056
	Accession	Gene	Expression value
	AF035528	SMAD6	-0.456
GO:0016568	chromatin modification	2	2	1	1	204	176	143	123	0.0236693
	Accession	Gene	Expression value
	X72841	RBBP7	-0.907
GO:0016477	cell migration	1	1	1	1	240	214	35	29	0.254852
	Accession	Gene	Expression value
	X93207	NRD1	-0.412
GO:0008152	metabolic process	10	10	1	1	6957	6222	506	447	0.322609
	Accession	Gene	Expression value
	AF020038	IDH1	-1.562
GO:0032502	developmental process	3	3	0	0	2723	2446	0	0	0.670987
	Accession	Gene	Expression value
GO:0006979	response to oxidative stress	1	1	1	1	87	78	71	64	0.101245
	Accession	Gene	Expression value
	AF020038	IDH1	-1.562
GO:0044249	cellular biosynthetic process	5	5	0	0	2829	2538	5	4	0.257257
	Accession	Gene	Expression value
GO:0060255	regulation of macromolecule metabolic process	4	4	0	0	2508	2245	0	0	0.367461
	Accession	Gene	Expression value
GO:0006260	DNA replication	2	2	2	2	207	183	114	105	0.0254495
	Accession	Gene	Expression value
	U92538	ORC5L	-0.266
	X72841	RBBP7	-0.907
GO:0044248	cellular catabolic process	1	1	0	0	592	530	0	0	0.521087
	Accession	Gene	Expression value
GO:0014706	striated muscle development	1	1	0	0	89	79	0	0	0.102478
	Accession	Gene	Expression value
GO:0007049	cell cycle	1	1	1	1	772	682	363	318	0.614122
	Accession	Gene	Expression value
	AK096227	CKAP2	-0.68
GO:0006733	oxidoreduction coenzyme metabolic process	1	1	0	0	37	28	0	0	0.0375338
	Accession	Gene	Expression value
GO:0032501	multicellular organismal process	2	2	0	0	2764	2486	0	0	0.317523
	Accession	Gene	Expression value
GO:0045426	quinone cofactor biosynthetic process	1	1	0	0	9	7	0	0	0.00951203
	Accession	Gene	Expression value
GO:0019538	protein metabolic process	2	2	0	0	2489	2240	20	18	0.392343
	Accession	Gene	Expression value
GO:0019752	carboxylic acid metabolic process	1	1	0	0	456	407	12	10	0.430535
	Accession	Gene	Expression value
GO:0008299	isoprenoid biosynthetic process	1	1	1	1	12	10	11	9	0.0135622
	Accession	Gene	Expression value
	BC039906	PDSS2	-0.079
